# Supplementary material for: Effect of the LSD1 inhibitor RN-1 on γ-globin and global gene expression during erythroid differentiation in baboons (Papio anubis)
Source: PLoS One. 2023 Dec 22;18(12):e0289860. doi: 10.1371/journal.pone.0289860 (PMC10745162; doi:10.1371/journal.pone.0289860)
Supplement: S1 Table — Sequences of primers and probes used for real time PCR. (XLSX) [file pone.0289860.s001.xlsx]

## Sheet: Sheet1
	Primer/probes for real time PCR assays
	GENE	DYE		FORWARD					REVERSE					PROBE
	HBG	FAM		CGGCAAGAAGGTGCTCACTT					GCCCTTGAGATCATCCAGGTT					6FAMCTTGGGAGATGCCGMGBNFQ
	HBB	FAM		GCTGGTGGTCTACCCTTGGA					AGGAGAGGACAGATCCCCAAA					6FAMCCAGAGGTTCTTTGATTCMGBNFQ
	GATA2	FAM		ACTGCGGGGCCACAGCCACC					TGCACAGGTAGTGGCCG					6FAMTCTGGCGGCGGGACGGMGBNFQ
	GFI1B	FAM		CTGTGACGTCTGCGGTAAAA					TCTGAGTGGATGAGCAGGTG
	LYN	SYBR		AACAGCAAAGGCCAGTTCCA					TGAAAGACAAGTCGTCCGGG
	ABL	SYBR		CGACGTCTGGGCATTTGGA					CCATGCGGTAGTCCTTCTCC
	IFI6	SYBR		AGATGTCCGAGGAGCAGACT					CACTGTTTTCGGGTTCTCAGC
	DAP	SYBR		GAAAGCCCCAGTCCACCTAA					GGGGAAGGATGCTTGTCCAT
