# Supplementary material for: Effect of the LSD1 inhibitor RN-1 on γ-globin and global gene expression during erythroid differentiation in baboons (Papio anubis)
Source: PLoS One. 2023 Dec 22;18(12):e0289860. doi: 10.1371/journal.pone.0289860 (PMC10745162; doi:10.1371/journal.pone.0289860)
Supplement: S2 Table — Results of global gene expression assay of bone marrow erythroblasts purified following administration of a short term (3d) RN-1 treatment to baboons (n = 2). (XLSX) [file pone.0289860.s002.xlsx]

## Sheet: STT vs CTRL
Genes up- and down-regulated in baboons treated with the short-term RN-1 regimen
Gene	logFC ( STT vs CTRL)	log CPM (STT vs CTRL)	Condition: Pvalue (STT vs CTRL)	Condition: Qvalue ( STT vs CTRL))	UP or DN in STT
HMGN3	8.20572	-0.00502158	2.57986e-07	0.000156273	UP
ITGB4	8.09263	-0.0615707	2.80729e-06	0.00106775	UP
UPP1	7.91914	-0.148312	3.91257e-06	0.001422	UP
LOC100998171	7.90603	-0.154867	1.28052e-05	0.00418857	UP		Genes significantly up-regulated in LTT
LOC103887771	7.17996	1.49714	9.15761e-11	1.24811e-07	UP
GATA2	7.12828	-0.543745	0.000281319	0.0448743	UP
LOC103882770	7.11668	-0.549542	0.000302742	0.0472841	UP
OSM	6.69408	0.404427	0.000195165	0.0346949	UP
CCNG2	6.47588	1.62268	2.0594e-08	1.53097e-05	UP		Genes significantly down-regulated in LTT
LOC103884036	5.64847	1.68701	0.000104937	0.0215219	UP
DDX60L	5.64234	1.63502	8.46764e-05	0.0187146	UP
SMYD2	5.64202	1.4906	0.000131436	0.0262151	UP
SLC18A2	5.57317	2.5384	1.17653e-12	1.92422e-09	UP
SLC35E3	5.38656	2.31027	1.92221e-05	0.00571595	UP
LOC101014676	5.31797	1.93095	4.63178e-05	0.0120985	UP
PRDM6	4.7361	3.18698	7.45077e-36	4.06191e-32	UP
MPZL1	4.58639	2.27001	4.38394e-06	0.00155868	UP
CALD1	4.54	2.91309	1.23026e-06	0.000558912	UP
USP28	3.9171	3.07555	1.41174e-05	0.00452725	UP
CLDN1	3.81244	2.52788	0.000258552	0.0427133	UP
RNF213	3.60999	3.96383	3.68855e-09	3.5486e-06	UP
GDF15	3.58691	4.34836	5.10273e-10	5.56367e-07	UP
HBG2	3.44874	8.93861	1.39873e-38	1.14381e-34	UP
SCARB2	3.36576	4.47171	3.85869e-10	4.50777e-07	UP
PLXNC1	3.31181	4.65091	4.57239e-12	6.79832e-09	UP
LOC101021320	3.24127	3.3074	6.10197e-05	0.0144634	UP
AGPAT5	2.96932	4.07207	2.86872e-05	0.00786872	UP
CHST1	2.96648	7.18339	9.28446e-26	3.79618e-22	UP
JUN	2.7861	4.68336	1.20895e-08	9.60051e-06	UP
LYN	2.76709	6.38087	1.39326e-17	3.7978e-14	UP
CLIP1	2.74749	3.71576	6.06109e-05	0.0144634	UP
ST14	2.68151	4.81739	4.95322e-08	3.37542e-05	UP
TANC1	2.65151	7.30927	4.53588e-20	1.48369e-16	UP
TNRC18	2.43102	5.30613	1.14809e-08	9.60051e-06	UP
PLP2	2.35469	6.618	4.60336e-14	8.36533e-11	UP
DNAI2	2.33618	4.30659	6.08379e-05	0.0144634	UP
LOC100999343	2.26598	5.81241	1.5352e-10	1.9314e-07	UP
SLC7A5	2.18955	7.00435	3.43462e-14	7.02165e-11	UP
PREX1	2.14136	4.73149	0.000122692	0.0247732	UP
CCDC137	2.11911	4.40902	0.000303566	0.0472841	UP
SYNE2	2.11501	4.75322	6.37689e-05	0.0146893	UP
XYLT1	2.07079	5.60637	2.79214e-07	0.000163091	UP
ADD3	2.05615	5.30499	2.19073e-06	0.000895735	UP
ANKRD28	1.9891	4.70418	0.000191782	0.0346949	UP
S100A10	1.97504	4.89911	1.67398e-05	0.00516564	UP
ENC1	1.92559	8.10293	3.14966e-14	7.02165e-11	UP
SRGN	1.8866	5.54809	1.81656e-06	0.000781837	UP
IRF2BPL	1.87724	4.99923	0.00010011	0.0212635	UP
ZNRF3	1.85389	5.07269	0.0001474	0.0283615	UP
SOX4	1.81588	6.65098	8.38752e-09	7.621e-06	UP
TMEM63B	1.75119	5.4895	2.63887e-05	0.0075717	UP
SERPINA5	1.70958	5.74458	9.98313e-06	0.00333212	UP
PER1	1.62466	6.26836	1.93439e-06	0.000811203	UP
TRIM26	1.57964	5.35399	0.000266041	0.0435111	UP
CRYL1	1.53029	5.88977	6.72199e-05	0.0152692	UP
IQGAP1	1.51565	6.79522	6.22191e-07	0.000319537	UP
TRIB2	1.50181	8.1567	1.54958e-09	1.58396e-06	UP
GBGT1	1.43552	5.96959	9.85602e-05	0.0212099	UP
LOC101016522	1.42383	5.95239	0.00014737	0.0283615	UP
ARL8A	1.39497	5.9318	0.000184272	0.0338626	UP
RFK	1.36529	7.49173	6.69895e-07	0.000322239	UP
ALOX15	1.35533	9.13233	1.23272e-08	9.60051e-06	UP
GFI1B	1.35273	7.48508	6.25203e-07	0.000319537	UP
ALDH1A1	1.34437	6.22166	7.65695e-05	0.0171547	UP
BNIP3L	1.32823	7.21759	2.40036e-06	0.000957511	UP
TMEM107	1.31467	6.45777	2.88672e-05	0.00786872	UP
FAM89A	1.2745	6.19936	0.000209381	0.0364301	UP
IFI16	1.26318	6.24907	0.000282608	0.0448743	UP
ABL1	1.26174	6.74686	4.91325e-05	0.0125557	UP
HMGN5	1.25399	6.65812	6.25341e-05	0.0146106	UP
DAP	1.24121	6.63733	9.40227e-05	0.0205032	UP
PIK3R1	1.22717	8.25361	6.10953e-07	0.000319537	UP
FUOM	1.1851	8.45954	1.22849e-06	0.000558912	UP
STOM	1.18183	6.61933	0.000229251	0.0394674	UP
CALM1	1.1628	6.68857	0.00019396	0.0346949	UP
HERC1	1.1545	7.63511	1.4946e-05	0.00470082	UP
TOX2	1.14308	8.35309	2.79746e-06	0.00106775	UP
BSG	1.13105	9.47922	6.65054e-07	0.000322239	UP
RGS16	1.03804	8.14838	1.80413e-05	0.00546417	UP
LOC101002989	0.960825	9.34489	2.33464e-05	0.0068184	UP
CAPZB	0.953296	7.96709	0.000181492	0.0337308	UP
HBB	-0.917925	15.0339	3.40945e-06	0.00126731	DN
SMIM1	-0.944372	7.95342	0.000248515	0.0419017	DN
ST6GALNAC4	-0.960503	7.96263	0.00016193	0.0307949	DN
S100A6	-1.11349	9.02468	1.52711e-06	0.000675025	DN
NEURL1B	-1.1176	7.68205	4.6604e-05	0.0120985	DN
ATP2B4	-1.13992	7.39151	3.22124e-05	0.00863661	DN
WRAP73	-1.26099	6.20423	0.000233279	0.0397425	DN
ACP1	-1.41235	5.93155	0.000145033	0.0283615	DN
ARHGEF25	-1.44689	7.62267	5.60474e-08	3.66662e-05	DN
HOOK1	-1.47387	7.18426	2.34637e-07	0.000147596	DN
BTRC	-1.74278	5.73229	6.70676e-06	0.00228519	DN
ARVCF	-1.91909	5.39198	6.4669e-06	0.00225034	DN
TRIM21	-2.36999	4.08383	0.000275647	0.0446358	DN
HES5	-2.9632	3.64349	0.000102202	0.0214297	DN
METTL8	-3.95971	2.92289	0.000168061	0.0315935	DN
CHST13	-4.97022	-1.62277	3.19793e-07	0.000180352	DN
NEXN	-5.22073	2.07576	0.000254984	0.0425537	DN
LOC103887883	-6.18247	1.16671	5.14354e-05	0.0129419	DN
STARD4	-7.39112	-0.412322	0.000200131	0.0351951	DN
SLC29A3	-7.45451	-0.380629	0.000318285	0.049109	DN
LOC103884269	-7.51154	-0.352112	0.000105274	0.0215219	DN
DLK1	-7.60568	-0.305046	3.89837e-08	2.77208e-05	DN
SMIM8	-7.76321	-0.226278	2.84047e-05	0.00786872	DN
CAMK4	-7.78263	-0.21657	5.51693e-05	0.0136711	DN
LOC101026618	-9.8521	1.97773	2.15687e-43	3.52756e-39	DN
FAM210B	-0.810552	9.3898	0.000340836	0.052097
SLC18B1	1.39732	5.79741	0.000373853	0.0565489
BASP1	1.22128	6.03886	0.000382133	0.0565489
SOCS2	1.54777	5.43336	0.000379941	0.0565489
MAP4K4	0.847078	8.62809	0.000383793	0.0565489
ZBED4	1.63468	5.21456	0.00040782	0.0591027
LOC101006816	7.34784	-0.433961	0.000408352	0.0591027
JUNB	-0.853442	8.3254	0.000419567	0.0601931
LOC101005005	3.27711	3.2883	0.000485355	0.0681857
MTSS1	1.36418	5.74505	0.000481233	0.0681857
GPR56	-1.67038	5.17901	0.000487785	0.0681857
C11H12orf57	1.23703	6.10455	0.000494806	0.0685809
RNF130	1.23956	6.18133	0.000501383	0.0689086
COMT	-1.11301	6.53042	0.000550806	0.0750703
C1QTNF2	7.30458	-0.455592	0.00056811	0.0763827
PYGL	2.572	3.62801	0.000569776	0.0763827
GRM4	-5.45349	1.39315	0.000590449	0.0785105
PGD	1.37071	5.63162	0.00060889	0.0793352
ATP10D	7.15771	-0.52903	0.000616054	0.0793352
LOC101014994	-1.94254	4.62491	0.000604177	0.0793352
LOC101002950	-1.9713	4.51131	0.00061397	0.0793352
LOC100997667	-1.81047	4.7446	0.000661258	0.0844912
LY6G6F	-1.52416	5.33878	0.000701777	0.0889734
MYNN	2.44739	3.78981	0.0007142	0.0898518
ARHGAP4	1.29675	5.8113	0.000753179	0.0940324
ALDH18A1	-0.993236	7.0232	0.000764111	0.0946745
USP44	2.21876	4.03939	0.00081622	0.100371
PLAGL2	-1.59865	5.07576	0.000825892	0.100802
AHNAK	3.51621	2.31854	0.000835445	0.101213
SRI	-0.868433	7.83266	0.000862679	0.102986
LOC101000804	1.93336	4.52983	0.000857589	0.102986
KIAA0100	1.40913	5.5054	0.000903928	0.107129
FAM132B	1.5292	5.31685	0.000915292	0.107695
PTGFRN	2.68077	3.61953	0.000982599	0.114789
NCOA1	1.25946	5.82482	0.00102251	0.118604
DIEXF	-5.09955	1.75768	0.00107334	0.123623
ALDH9A1	1.41737	5.40308	0.0011069	0.126596
POM121C	-1.01873	6.72311	0.00112454	0.127721
LOC103878244	0.940846	7.11362	0.00115596	0.127741
ZMAT3	1.70557	4.65492	0.00115237	0.127741
MESDC2	1.1786	6.00881	0.00113479	0.127741
MDH1	1.08755	6.36782	0.00115589	0.127741
GEMIN4	1.95269	4.38489	0.00117205	0.128651
ANXA4	-1.60167	4.92896	0.00118422	0.12912
LOC101021938	2.13589	4.03399	0.00123439	0.133698
INO80E	1.45901	5.27827	0.00126536	0.136151
TSPAN5	1.88148	4.4728	0.0012793	0.136412
TMEM154	4.64711	1.59238	0.00128447	0.136412
LOC101026968	-1.41233	5.36088	0.00132543	0.138958
DYNC2H1	5.33155	1.42713	0.00132202	0.138958
LRP8	1.25368	5.51823	0.0013559	0.139874
REPIN1	-1.52952	5.1525	0.00134438	0.139874
TMEM256	-0.749941	8.86895	0.00135983	0.139874
SHROOM3	2.14758	4.05106	0.00152664	0.155082
TUBA4A	-0.702717	9.94726	0.0015199	0.155082
PRKD1	4.39708	-1.90934	0.00154805	0.155327
C14H11orf84	3.59966	2.39907	0.00154002	0.155327
LOC101012762	5.35976	1.25602	0.00158686	0.15825
RNASE1	6.64944	-0.783163	0.00161696	0.16001
MSN	0.751106	8.59667	0.00162407	0.16001
KLHL24	5.00428	1.92689	0.00167242	0.163787
ACSBG1	4.64037	1.19345	0.00168467	0.164004
ECE1	1.09527	6.25066	0.00174823	0.169185
LOC101014155	2.39801	3.32143	0.00177421	0.169882
LOC101001442	6.99343	-0.611167	0.00177621	0.169882
OAT	-0.764871	8.18393	0.00182641	0.171352
UCKL1	6.84244	-0.686662	0.00183349	0.171352
LTBR	6.45774	-0.879013	0.00183213	0.171352
FAM65A	-1.40109	5.28415	0.00183089	0.171352
LOC101015767	-0.927532	6.96592	0.0018801	0.173723
FAM174B	-6.96101	-0.627379	0.0018775	0.173723
SHISA4	3.99875	0.813223	0.00189992	0.174568
ZNF217	1.36962	5.36063	0.00202143	0.184696
OXSM	-1.82717	4.44411	0.0020564	0.185222
POLE2	-1.52395	4.90697	0.00204657	0.185222
ITPR2	1.29661	5.5125	0.00207249	0.185222
CD99	1.13027	5.98754	0.00206362	0.185222
IDNK	6.82973	-0.693018	0.00211688	0.188161
LOC103888131	6.67943	-0.768167	0.00221864	0.195085
RPAP3	0.879991	7.12804	0.00221802	0.195085
LOC101001207	-5.40873	0.803458	0.00227997	0.199406
TMOD3	1.32953	5.36455	0.00231833	0.200854
LOC101001808	-6.88437	-0.6657	0.00232109	0.200854
GPR37L1	6.85772	-0.679022	0.00240522	0.203715
EXOC2	-2.37729	3.64664	0.00243739	0.203715
ACOT13	-1.95328	4.236	0.00237824	0.203715
CLIC1	0.7973	7.73025	0.00242116	0.203715
STK32C	6.88379	-0.665988	0.00241521	0.203715
LOC101013385	0.781283	7.93279	0.00239354	0.203715
LOC103878613	-6.92405	-0.645856	0.00245264	0.203715
BRIP1	1.78088	4.47764	0.00246535	0.203715
ZNF140	-5.40357	0.975981	0.00246626	0.203715
HHIP	6.82029	-0.697741	0.00252356	0.205338
IKZF4	6.88382	-0.665971	0.00251674	0.205338
ZNF135	-6.90182	-0.656972	0.00250643	0.205338
DNAJC10	1.39781	5.19831	0.00253645	0.205365
SYNJ1	1.02474	6.29375	0.00266409	0.212543
LOC103877269	6.6399	-0.787934	0.00266361	0.212543
LOC101018799	6.6399	-0.787934	0.00266361	0.212543
POMGNT2	-2.74889	3.33513	0.00273348	0.21281
RNF216	1.61506	4.70198	0.00271425	0.21281
TSPO2	-0.857473	7.14405	0.00274552	0.21281
TIGD2	-1.37932	5.20543	0.00270333	0.21281
DDX60	6.85875	-0.678508	0.00270504	0.21281
LOC101008258	-6.84391	-0.685927	0.00273693	0.21281
CEP41	-6.28696	0.0830098	0.00276882	0.213589
MKNK2	-1.29048	5.46153	0.00278168	0.213589
AP1S1	1.08138	6.09809	0.00282858	0.215429
IFT81	-6.05614	-1.07982	0.00283199	0.215429
LOC103886277	5.43051	0.973018	0.00284755	0.21561
LARGE	6.12423	0.119504	0.00293227	0.219988
DMWD	-1.82011	4.50921	0.00293024	0.219988
RNF141	-2.4908	3.68402	0.00297905	0.222476
ZNF512	-2.36477	3.49899	0.00302138	0.224612
LOC101012052	-6.86493	-0.675417	0.00304479	0.225328
SYPL1	0.947191	6.60854	0.00309672	0.226102
LOC101020664	-6.57905	-0.818356	0.00308797	0.226102
MYADM	1.50776	4.9286	0.00309453	0.226102
LOC101009600	-0.756994	7.90809	0.00317738	0.23096
TRANK1	-1.46613	5.03234	0.00319694	0.23112
DHCR7	-1.7449	4.35913	0.00320784	0.23112
HEMK1	2.59485	3.24768	0.00326892	0.232795
LOC103882441	-6.74334	-0.736212	0.00326544	0.232795
GRN	0.790635	7.55254	0.00327379	0.232795
PIM1	0.760849	7.83802	0.00335627	0.234581
LOC103876537	-1.07474	6.05759	0.00335013	0.234581
LOC101014817	6.44286	-0.886454	0.00331375	0.234581
HOXB9	-5.2782	0.820755	0.00333445	0.234581
NUP160	-1.42067	5.08902	0.0034206	0.238059
JMJD6	-1.31218	5.34434	0.00350275	0.242743
NAT6	-1.91878	4.26131	0.00354318	0.244509
PPP1R10	1.06573	6.05977	0.00359543	0.24697
SS18L1	-6.76088	-0.727441	0.00360903	0.24697
LOC101005139	6.77041	-0.722676	0.0036328	0.24756
LOC100999266	-1.67428	4.62847	0.00367309	0.249267
CERS2	1.03042	6.13721	0.00371551	0.250071
CCDC88A	1.00858	6.22424	0.00370779	0.250071
DAAM1	-0.777202	7.62745	0.00374248	0.250853
HMHA1	5.36669	0.941108	0.00378729	0.252821
LAMTOR5	-1.9089	4.05339	0.00382981	0.253168
RAD50	-0.730951	8.01807	0.00383893	0.253168
LOC101025142	6.64646	-0.784654	0.00383764	0.253168
KRAS	-0.737418	7.94035	0.00391269	0.256996
HERC5	5.22833	1.20071	0.00393772	0.257606
GNG10	-1.73816	4.2082	0.00397345	0.258907
CENPL	-5.29812	1.1457	0.00401853	0.260806
LOC100997238	-1.94415	4.08222	0.00409718	0.264859
HIPK3	1.79424	4.28241	0.00411393	0.264895
ARL2BP	-0.762729	7.63235	0.00416885	0.267379
MTCL1	6.66946	-0.773155	0.00428301	0.273628
GPN3	-3.27264	2.82132	0.00436392	0.277712
VIM	1.6556	-0.0997658	0.00439496	0.278603
FAM13B	1.1497	5.66695	0.00442718	0.279562
LOC101016185	6.67156	-0.772105	0.00445209	0.280054
FDX1	2.29953	3.54633	0.00448681	0.281157
CXXC5	-0.723297	7.9604	0.00453972	0.283386
GPR52	-6.74753	-0.734116	0.00459759	0.285252
EPHB6	1.21734	5.43097	0.00463938	0.285252
LOC103885766	6.69814	-0.758811	0.00463373	0.285252
ADCY9	6.5992	-0.808284	0.00462082	0.285252
IL15RA	-1.33467	5.14051	0.00468729	0.287037
TRIM44	2.05572	3.89065	0.00470351	0.287037
NCBP1	-1.20876	5.53497	0.00473936	0.28815
LOC101020593	4.7295	1.56215	0.00476747	0.288785
RANGRF	3.99158	1.68909	0.00481057	0.289253
COQ7	-2.29855	3.70673	0.00479339	0.289253
LOC103885873	0.842925	6.85977	0.00486611	0.291521
PIGA	1.46446	4.90505	0.00488449	0.291554
PICALM	0.639079	9.27522	0.00495145	0.294476
TAL1	1.08971	5.81993	0.00501682	0.296209
SGTB	-6.71979	-0.747987	0.00501331	0.296209
TMEM204	-2.78656	2.83567	0.00504045	0.296534
LPIN2	0.845393	6.97812	0.00517433	0.30332
HBD	-1.00407	6.12214	0.00521231	0.30395
WAS	4.91956	0.823036	0.00522226	0.30395
FAM111B	1.3636	4.95945	0.00526836	0.305546
LOC101012159	-1.22754	5.34541	0.00535149	0.3092
ZNF808	-4.63968	1.27967	0.00536917	0.3092
GRK5	4.27536	2.07089	0.00540056	0.309916
LOC101010786	1.82724	4.14673	0.00546486	0.31251
FAM46A	1.83829	4.08686	0.0055603	0.316517
WDR61	-0.946308	6.29605	0.00557364	0.316517
DHCR24	-1.22027	5.34205	0.00566968	0.318817
NMI	0.935345	6.3242	0.00571634	0.318817
TSPAN32	-3.81809	2.71664	0.00570956	0.318817
RTN3	0.963386	6.20738	0.00571006	0.318817
LOC103878587	6.57796	-0.818905	0.00567969	0.318817
TK2	6.60749	-0.804139	0.0057311	0.318817
LOC101000761	-0.893788	6.61885	0.00575161	0.318873
PAXBP1	1.20125	5.76694	0.00594334	0.32839
LOC103884506	5.92137	0.0180707	0.00603285	0.329991
LOC100999476	4.94013	0.833322	0.00602764	0.329991
TMEM38B	-5.84242	-1.18667	0.00600392	0.329991
PTGS2	-6.62628	-0.794742	0.00609803	0.330177
CDK19	0.731525	7.64057	0.00614118	0.330177
LPCAT1	0.912232	6.43432	0.00611365	0.330177
ZFP36L1	0.649141	8.65163	0.00615737	0.330177
LOC101021155	0.751292	7.40061	0.00613488	0.330177
VAMP5	-2.24933	3.60103	0.00608629	0.330177
SCCPDH	-0.954287	6.18213	0.00635852	0.339547
CSNK1G3	-1.10073	5.67983	0.00641516	0.339547
WWP1	0.892167	6.5062	0.00641003	0.339547
ADAMTS14	6.51282	-0.851473	0.0063841	0.339547
LOC101003672	1.27538	5.19311	0.00652929	0.344473
LOC101009460	5.17602	0.681408	0.00656797	0.345399
LOC100999395	-1.85817	4.2476	0.00659489	0.345703
NUDT16	4.68255	1.61324	0.00671217	0.3485
SBSPON	0.766033	7.17967	0.00667211	0.3485
MRPL44	-3.10506	2.64337	0.00670182	0.3485
RAB24	-1.22732	5.28733	0.00676663	0.350216
ID2	4.57302	2.02372	0.00680837	0.351081
STAT5B	0.910834	6.34799	0.00682628	0.351081
LOC101003694	0.658051	8.30529	0.00690647	0.354092
FCGBP	5.826	-1.19488	0.00694738	0.355076
GUCA1B	4.1704	-2.02268	0.00697136	0.355192
LOC101025942	-4.91053	1.17041	0.0070027	0.355681
ATXN2	1.13611	5.5246	0.00703896	0.356416
LOC101016399	-3.51576	2.29502	0.00710375	0.358586
TMEM39B	-4.46189	1.94707	0.00722808	0.358776
KCNQ4	-6.12092	-1.04742	0.00714501	0.358776
LOC101019457	1.08418	5.67096	0.00720946	0.358776
UBA5	-1.57278	4.4584	0.00718522	0.358776
DYNC1I2	-0.660935	8.22353	0.00722019	0.358776
MTX2	1.6652	4.32209	0.00723913	0.358776
CD320	1.47859	4.6986	0.00729465	0.360435
LOC101015309	1.31516	5.15113	0.00734769	0.361265
IER3	0.642198	8.50279	0.00735562	0.361265
MXD4	1.15045	5.42609	0.00739155	0.361942
KAZALD1	6.36758	-0.924092	0.00742314	0.362404
STMN1	0.594245	9.85066	0.00746319	0.362989
LOC103885741	6.4984	-0.858682	0.00747951	0.362989
SETD1A	0.904554	6.31876	0.00757771	0.366667
ZNF768	0.940686	6.26558	0.00760366	0.366838
FZD5	0.894076	6.38849	0.00763606	0.367317
HDAC7	0.609453	9.15524	0.00770541	0.369566
LOC101011063	6.38213	-0.916818	0.00781379	0.372579
ELL2	-0.874658	6.47342	0.00779551	0.372579
LOC101022880	-6.50276	-0.856503	0.00790673	0.37476
LPCAT3	0.628057	8.71866	0.00792828	0.37476
LOC101023310	-4.89317	1.5793	0.00789887	0.37476
LOC103882108	-4.02235	1.72851	0.00801315	0.37768
HIPK2	1.47056	4.66798	0.008041	0.377904
LOC101015145	-6.4063	-0.904736	0.00808257	0.378769
FAM212A	-6.52103	-0.847367	0.00831124	0.385974
REEP5	-1.08179	5.64583	0.00829923	0.385974
SNTB1	-1.69166	4.30034	0.00833072	0.385974
TRIM32	5.04779	0.908633	0.00828109	0.385974
LOC101009414	-6.50611	-0.854829	0.00842831	0.389393
PRR29	-5.26128	0.240258	0.00845472	0.389512
USP38	2.55816	3.37422	0.00859934	0.392172
ZHX1	0.804902	6.84967	0.00854731	0.392172
ADIRF	-4.855	0.609154	0.00860836	0.392172
KCNIP2	6.48401	-0.865878	0.00858744	0.392172
AQP1	0.596921	9.21698	0.00864217	0.392619
FAF2	1.17147	5.33785	0.00873767	0.395857
ANKRD37	-6.25229	-0.981741	0.00883513	0.396974
ETV6	1.21008	5.22931	0.00882993	0.396974
BAX	0.96356	6.01649	0.00879088	0.396974
ABCB6	0.917935	6.23669	0.00891231	0.399345
CASP3	0.843008	6.56863	0.00898619	0.400786
LOC100999567	2.51661	3.42671	0.00901798	0.400786
HAGH	-0.774179	7.01109	0.00899697	0.400786
HNRNPDL	0.602731	9.0414	0.00910783	0.403682
SCAMP2	0.904018	6.21805	0.00913897	0.403967
LOC103887555	-1.71102	4.26832	0.00919968	0.404464
TTF2	-1.11954	5.51529	0.00918783	0.404464
LOC103882518	6.31023	-0.952769	0.00924228	0.404558
PPP1R21	-0.946636	6.05574	0.00927079	0.404558
LOC103878887	6.43529	-0.890239	0.00927602	0.404558
ICAM4	0.982908	5.91596	0.00930473	0.404731
LOC101011303	6.45486	-0.880452	0.00934241	0.404897
CDKN3	-0.905699	6.24248	0.00940696	0.404897
ARHGAP42	5.64309	0.0195317	0.00940758	0.404897
LOC101009660	-1.17612	5.33014	0.00939752	0.404897
MFAP2	-1.14768	5.37905	0.00958402	0.40926
MYB	0.663004	7.93568	0.00956648	0.40926
ENPP3	6.07939	-1.06819	0.00955563	0.40926
LOC101017948	0.839445	6.62585	0.00970768	0.410705
RNF170	1.47374	4.65722	0.0097183	0.410705
LOC101012445	5.44092	0.356887	0.00966979	0.410705
LOC101010094	-3.83029	2.06152	0.00966966	0.410705
MRPS30	-1.12187	5.44271	0.00974904	0.410942
KIAA1147	5.79579	-0.0447195	0.00981769	0.412252
NCOA5	0.948503	6.05012	0.00983052	0.412252
ZCCHC14	5.27105	0.27195	0.00987387	0.413011
TMEM168	1.91611	3.69532	0.00993693	0.413533
ITSN2	0.847897	6.46327	0.00992097	0.413533
LOC101006961	-4.2512	1.82986	0.0100497	0.417165
LOC100997555	6.42207	-0.896848	0.0100828	0.417478
EMC1	1.05391	5.62606	0.0101601	0.418584
TCP11L1	5.90397	-1.1559	0.0101607	0.418584
CEP78	1.29943	4.88928	0.0102021	0.419234
GADD45GIP1	-1.09985	5.48987	0.0102385	0.419674
TOMM7	-0.597267	8.92769	0.0102697	0.419904
BOP1	-1.00749	5.82231	0.010334	0.421477
QTRTD1	2.4855	2.883	0.0104028	0.421791
SGPL1	6.40879	-0.903489	0.0104648	0.421791
CTDSP2	1.12216	5.45702	0.0104706	0.421791
ODF2	-0.941508	6.02722	0.0103878	0.421791
FOXO4	0.730267	7.15473	0.0104375	0.421791
ADPRH	-6.43941	-0.888177	0.0105171	0.422265
ISM1	-2.18201	3.22314	0.0105404	0.422265
LOC101021099	0.665969	7.87209	0.0106373	0.422265
EML2	1.16372	5.27969	0.0106311	0.422265
CDKL5	6.3982	-0.908782	0.0106044	0.422265
LOC101006076	-6.439	-0.888385	0.0105773	0.422265
LCP2	-6.42895	-0.893407	0.0106652	0.422347
DYRK3	1.51491	4.49533	0.0108312	0.42298
LOC101025582	6.0635	-1.07614	0.0108364	0.42298
NIPA2	1.12925	5.37094	0.0107808	0.42298
LOC103877161	6.16467	-1.02555	0.0107615	0.42298
SERP2	2.47023	3.08818	0.0107922	0.42298
AHSP	-0.576114	9.38837	0.0107309	0.42298
BOD1	4.44136	0.807226	0.011114	0.425189
PCSK6	-1.96206	3.79792	0.0109791	0.425189
HHEX	4.38062	1.31141	0.010975	0.425189
CHST11	0.949107	5.97357	0.0110505	0.425189
FAM126B	-3.61585	1.80092	0.011075	0.425189
ZDHHC20	1.54749	4.39549	0.0111269	0.425189
WWC3	1.13696	5.42981	0.0109345	0.425189
LOC101011680	-5.75815	-0.181395	0.0110731	0.425189
MAP2K7	0.796336	6.82029	0.0110114	0.425189
NBPF1	-1.60275	4.32954	0.0112115	0.425437
FAM19A3	-6.0183	-1.09873	0.0111742	0.425437
CSPG4	6.38869	-0.913539	0.0111913	0.425437
XPO7	0.708168	7.22474	0.0112412	0.425577
PTPRF	-4.45535	0.736971	0.0113791	0.426222
LOC103886530	5.73325	-0.0759892	0.0113211	0.426222
ENTPD4	4.58525	1.77044	0.0113565	0.426222
TP53RK	-6.36147	-0.92715	0.0113885	0.426222
LOC103879931	-1.34333	4.78622	0.0113409	0.426222
PSMA3	-0.921853	6.02178	0.0115062	0.428666
GLIPR2	-0.673066	7.64888	0.0114944	0.428666
PEX14	2.50695	2.80523	0.0119395	0.430252
PBX1	1.60759	4.25795	0.0117497	0.430252
LOC101023451	-1.08488	5.47468	0.0116843	0.430252
TRRAP	-1.4034	4.79626	0.0117621	0.430252
LOC103884604	3.15802	2.50577	0.0116241	0.430252
LOC101016418	-0.77696	6.83431	0.0117341	0.430252
FAN1	-3.03329	2.72871	0.011884	0.430252
TTC8	6.3345	-0.940636	0.0119353	0.430252
PDZD8	1.09443	5.42192	0.0116019	0.430252
LOC103877374	-6.26973	-0.973021	0.0116983	0.430252
CBL	4.7851	0.718852	0.0117756	0.430252
TJP2	0.814457	6.55339	0.011851	0.430252
GGA3	-1.90107	3.91487	0.0118201	0.430252
IMPA2	-0.942099	5.9581	0.011825	0.430252
MBTPS1	1.03349	5.649	0.0119434	0.430252
CTDSPL	-2.34135	3.15696	0.0119803	0.430631
H6PD	4.94852	1.23561	0.01201	0.430753
LOC101010088	1.11987	5.37129	0.0120861	0.432534
NT5C	0.66108	7.6524	0.012164	0.434371
LOC101014851	-0.567411	9.34259	0.0121944	0.43451
LOC101006306	1.39215	4.73395	0.012258	0.435824
ELOVL6	5.44683	0.359843	0.0123616	0.438555
DEPDC1	-0.834611	6.45727	0.0125405	0.440398
LOC101019814	2.49139	2.93499	0.0125706	0.440398
TET1	-6.19566	-1.01005	0.0124426	0.440398
CAMKK2	0.84593	6.32788	0.0124974	0.440398
RBBP8	0.761627	6.87428	0.0125751	0.440398
LOC101008847	-4.33491	1.91804	0.0125299	0.440398
CORT	-6.19608	-1.00984	0.013027	0.44895
LOC103884567	6.29397	-0.960897	0.0130251	0.44895
LOC103887417	5.00729	0.607202	0.0129803	0.44895
ANXA5	1.35184	4.72618	0.0128635	0.44895
LOC101023729	6.29397	-0.960897	0.0130251	0.44895
CST3	1.01417	5.71461	0.0129651	0.44895
ACP5	1.5636	4.32264	0.0130389	0.44895
LIPE	1.61228	4.20347	0.0128861	0.44895
RUNX1T1	2.19518	3.85685	0.0131461	0.449168
LOC103888377	-6.22939	-0.993188	0.0131205	0.449168
CPSF6	0.949414	5.84488	0.0131463	0.449168
SLC9A6	1.4429	4.55983	0.0131551	0.449168
LOC101025959	4.63215	1.47795	0.0132256	0.450634
DDX49	1.56624	4.38128	0.0133037	0.452162
CRYM	4.02767	-2.09405	0.0133257	0.452162
AHI1	2.17637	3.34589	0.0134682	0.45605
LOC101007258	6.25393	-0.980918	0.0135608	0.456352
LOC101011685	1.33017	4.81284	0.0135145	0.456352
DNAJC7	0.592813	8.52554	0.0135435	0.456352
CTSS	5.59661	-0.144305	0.0136513	0.457513
TMPRSS13	-5.19811	0.549968	0.0136484	0.457513
PIK3R3	-5.00671	1.06113	0.0136987	0.458163
AGO4	2.13309	3.4136	0.0138308	0.460697
PPFIBP1	4.01875	-2.09851	0.0138298	0.460697
LOC101003703	-0.576503	8.79943	0.0139845	0.464871
LOC100999962	-0.871011	6.10552	0.014341	0.466225
TROVE2	-0.854227	6.21344	0.0141036	0.466225
LRRC58	-6.15627	-1.02975	0.0142167	0.466225
SLC35B2	0.822768	6.39673	0.0143673	0.466225
RPS29	-0.669211	7.42743	0.0142372	0.466225
CPNE3	-2.42529	2.89655	0.0143391	0.466225
ILKAP	0.660167	7.57403	0.014183	0.466225
LOC100999515	1.16946	5.16207	0.0142097	0.466225
SEMA4C	5.58762	-0.00820174	0.0141331	0.466225
LOC101013017	-6.15025	-1.03276	0.0142993	0.466225
NSMCE1	-0.993537	5.69511	0.0141118	0.466225
LOC103880465	6.23138	-0.992194	0.0143504	0.466225
LOC101010048	0.950668	5.78989	0.0146359	0.474
TSEN54	1.14689	5.25442	0.0146746	0.474316
IDH2	-0.575967	8.72274	0.0147186	0.474798
LOC101026466	6.26458	-0.975595	0.0147725	0.4756
LDLR	-5.99384	-1.11096	0.0148102	0.475877
PPM1J	-4.8442	1.1829	0.0148944	0.47679
NME1	-0.92832	5.85958	0.014897	0.47679
LOC101016603	5.09604	0.184446	0.0150015	0.478265
LOC103879017	-6.09822	-1.05877	0.0149861	0.478265
SKIL	1.45305	4.50247	0.0151283	0.479564
HADH	-1.21151	5.07688	0.0151107	0.479564
BACE1	5.44746	-0.218884	0.0151302	0.479564
JMJD1C	1.68247	4.05378	0.0153354	0.48048
LOC101023915	-0.804923	6.43782	0.0152282	0.48048
PMAIP1	1.45288	4.5363	0.0153277	0.48048
CD226	-5.68585	-1.26496	0.0153297	0.48048
NLRC5	-6.06195	-1.07691	0.0152726	0.48048
DOCK11	1.28553	4.77732	0.0152117	0.48048
ADAM22	-3.99686	-2.10946	0.0155061	0.4849
NXNL2	6.20918	-1.0033	0.0155576	0.485582
HMGCL	-4.28669	1.95828	0.0157452	0.488638
FBXW8	-6.06152	-1.07712	0.0157093	0.488638
ATIC	-1.10897	5.36879	0.015725	0.488638
EPB41	0.546953	9.26489	0.0159973	0.489264
LOC101009401	1.75348	3.87543	0.0158092	0.489264
TMEM173	-5.8766	-1.16958	0.0160047	0.489264
FAM60A	6.15664	-1.02956	0.0159129	0.489264
CNTRL	0.822399	6.32476	0.0158776	0.489264
LOC101005120	5.74021	-1.23778	0.0158658	0.489264
TMEM143	-5.18034	0.771823	0.0159525	0.489264
LOC101018350	3.98975	-2.11301	0.0159216	0.489264
SMAD3	1.23786	4.95131	0.0160346	0.489266
LOC101003614	-0.609062	8.00886	0.0161093	0.490628
ANKRD13C	-1.77253	3.871	0.016242	0.493752
AGA	-1.84035	3.86105	0.0163211	0.494318
ZNF446	1.00766	5.59754	0.0162932	0.494318
LOC101026455	6.14937	-1.0332	0.0163997	0.494867
LOC101012627	6.12967	-1.04305	0.0163788	0.494867
LOC103878162	4.62187	0.414492	0.0164673	0.495079
TNNI3	6.12143	-1.04717	0.0164518	0.495079
LOC101022733	1.52214	4.27156	0.0167409	0.497814
TP53INP1	1.27158	4.84284	0.0167155	0.497814
FAM222A	-5.95495	-1.13041	0.0166722	0.497814
DOCK6	6.1284	-1.04368	0.0166536	0.497814
LOC100999819	4.5319	0.629209	0.0166916	0.497814
LOC101018353	1.34187	4.81849	0.0166986	0.497814
LOC103883611	-5.99763	-1.10907	0.0168214	0.498539
LOC101007121	1.29291	4.74088	0.0168872	0.498539
TRAK2	0.536338	9.52456	0.0168827	0.498539
FADD	1.84671	3.739	0.0168349	0.498539
KIAA0020	0.60751	7.97899	0.0169376	0.499125
VEGFA	-0.966124	5.69562	0.0171738	0.502326
KIF4B	-1.67018	4.0938	0.0171526	0.502326
GANC	1.24044	4.8763	0.0172172	0.502326
LOC103887744	4.35734	1.16147	0.0172305	0.502326
DPH7	-1.50585	4.33773	0.0171506	0.502326
LOC103878305	-5.90726	-1.15425	0.0171608	0.502326
DPP4	4.82411	1.2259	0.017272	0.502638
KTI12	1.54487	4.12351	0.0173135	0.502954
LOC101009328	-0.59436	8.11476	0.0174165	0.505047
LOC101009737	-0.620838	7.76978	0.0174774	0.505918
TRAF5	2.27842	-0.757235	0.0175598	0.506393
TCF19	-1.28664	4.76818	0.0176487	0.506393
EHD3	-0.657028	7.30545	0.0175827	0.506393
KDSR	6.07981	-1.06798	0.0176247	0.506393
NQO1	4.93396	0.88651	0.017625	0.506393
CABLES1	-2.23284	3.29291	0.017689	0.506661
LOC101004455	6.0358	-1.08998	0.0177893	0.508644
SLC16A1	0.649988	7.42015	0.0178336	0.509021
RAF1	1.01203	5.49488	0.0179316	0.509274
LOC101025841	-5.91301	-1.15138	0.017967	0.509274
KDELR1	0.634245	7.5885	0.0179657	0.509274
TSC22D3	1.2922	4.69597	0.0179492	0.509274
EIF4G3	1.17801	5.06985	0.0180874	0.510033
SH3BP5L	0.79437	6.51017	0.0180739	0.510033
SERINC1	-0.914316	5.94778	0.0180852	0.510033
MICU2	-0.997313	5.52078	0.0181537	0.511022
OSBPL3	-4.00175	-2.10701	0.0182975	0.514185
LOC101015519	5.35645	-0.264386	0.0184697	0.515436
TMEM42	-1.45242	4.33963	0.018468	0.515436
LOC103884737	3.9547	-2.13053	0.0184996	0.515436
EEA1	-0.964869	5.6536	0.0183952	0.515436
LOC103880564	5.23699	-1.48939	0.0184077	0.515436
LOC100997172	-5.90331	-1.15623	0.0186346	0.517433
ZBTB49	-5.90331	-1.15623	0.0186346	0.517433
PPIL1	-4.50494	1.85407	0.0187944	0.518103
SLC39A10	2.31718	3.06669	0.0188154	0.518103
CFLAR	-1.427	4.45391	0.0187415	0.518103
SERPINE2	6.00942	-1.10317	0.0188487	0.518103
MRE11A	-0.783777	6.41095	0.0188295	0.518103
SLC25A52	5.96865	-1.12356	0.0188224	0.518103
RAB13	1.73384	3.8905	0.01912	0.521742
EPRS	-0.588471	8.12466	0.0191725	0.521742
NRIP1	1.16952	5.075	0.0191211	0.521742
ZNF273	6.00034	-1.10771	0.0190549	0.521742
SPRY2	3.50549	2.03912	0.0191506	0.521742
LOC103881042	5.98858	-1.1136	0.0191378	0.521742
C4H6orf229	5.97725	-1.11926	0.0192834	0.522971
LOC101001775	5.89753	-1.15912	0.0193776	0.522971
SPC25	-0.784094	6.34037	0.0193213	0.522971
LOC101016545	-4.84268	0.979113	0.019318	0.522971
LOC100998972	5.89753	-1.15912	0.0193776	0.522971
ACAT1	0.735467	6.68708	0.0194382	0.523744
JAK1	1.24894	4.88056	0.0196057	0.524959
SLC25A44	-1.85931	3.76698	0.0197616	0.524959
MANEA	-4.74588	1.13374	0.0197084	0.524959
LOC101017828	-5.67662	-1.26957	0.0197722	0.524959
IGFBP2	0.808589	5.56954	0.0196802	0.524959
ROCK2	0.787411	6.37049	0.0195629	0.524959
ICAM3	1.04723	5.35588	0.0197585	0.524959
FAM32A	0.795717	6.27817	0.0197429	0.524959
HMOX2	1.85601	3.62296	0.0197253	0.524959
SWT1	-3.64049	1.76924	0.0200315	0.526632
LOC103879514	5.95415	-1.13081	0.0200255	0.526632
SUCO	0.847912	6.05195	0.0200632	0.526632
LAP3	0.695982	7.0019	0.0201495	0.526632
LYSMD2	-5.7758	-1.21998	0.0200625	0.526632
DPYSL2	1.48161	4.19539	0.0200894	0.526632
UBXN2B	5.94166	-1.13705	0.0202216	0.526632
LOC101012900	-5.73581	-1.23998	0.0201894	0.526632
CORO1B	1.56336	4.13112	0.019923	0.526632
LOC103879939	4.9349	-1.64044	0.0201226	0.526632
SH3BGRL	-0.633302	7.45227	0.0201553	0.526632
LOC101020818	5.92498	-1.14539	0.0202091	0.526632
C1QC	5.89075	-1.16251	0.0205016	0.530759
ANAPC10	-1.42454	4.33673	0.0205556	0.530759
UROS	-0.654524	7.23449	0.0205703	0.530759
ISOC2	2.15784	3.08149	0.0205262	0.530759
LOC101008149	5.86956	-1.1731	0.0205748	0.530759
LOC100997252	5.79341	-1.21118	0.0204141	0.530759
ABCD3	-1.09103	5.20383	0.0206087	0.530797
VTI1B	0.898669	5.80545	0.0206599	0.531277
CCAR2	0.96109	5.58718	0.020697	0.531396
LOC103879014	5.91578	-1.14999	0.0208204	0.533728
CDC42SE1	1.21516	4.86756	0.0209283	0.533821
CLDN15	0.868544	5.93917	0.0209372	0.533821
IRS2	0.620008	7.57482	0.0209546	0.533821
PPP1R15A	0.576019	8.1204	0.0209331	0.533821
CAT	-0.582263	8.02819	0.0210321	0.534962
SH3TC2	-5.70264	-1.25657	0.0210758	0.535234
STRADB	0.717272	6.7718	0.0211083	0.535234
LOC101007581	1.5573	4.12228	0.0211524	0.535523
LOC101019697	-5.78867	-1.21355	0.0212925	0.535752
ABI1	1.26538	4.77429	0.0212157	0.535752
CBLN4	-5.67208	-1.27184	0.0212643	0.535752
LOC101022783	-0.717969	6.76663	0.0212425	0.535752
GDAP2	2.29159	2.97487	0.0213376	0.536063
FAS	1.15592	5.01302	0.0214091	0.536211
UVRAG	-2.10333	3.32936	0.0213898	0.536211
EXOSC9	-1.16269	5.0017	0.0214732	0.536497
LOC101022658	-5.0524	0.601671	0.0214861	0.536497
DDAH1	0.879427	5.87804	0.0216716	0.536574
PTP4A1	0.652467	7.20427	0.0215661	0.536574
GATA4	5.74723	-1.23427	0.0215238	0.536574
SYNPO2L	-5.57389	-1.32094	0.0216861	0.536574
TUBB1	-4.6865	1.3617	0.0216495	0.536574
LOC103878428	-5.74975	-1.23301	0.0215905	0.536574
LOC101012420	-5.66786	-1.27395	0.022057	0.537277
ZNF133	5.83385	-1.19096	0.0220758	0.537277
ABCB9	-1.81223	3.72565	0.021765	0.537277
LOC101003206	5.79145	-1.21216	0.0218648	0.537277
GAB2	5.29828	-0.293474	0.0220689	0.537277
IKBKAP	-4.11565	2.32884	0.0219029	0.537277
RPS6KB1	1.17556	4.95482	0.0218485	0.537277
HEXIM2	-5.47981	-1.36798	0.0220531	0.537277
TYK2	5.83385	-1.19096	0.0220758	0.537277
LOC101005949	5.64701	-1.28438	0.0218382	0.537277
C20H16orf87	1.04955	5.26926	0.0220464	0.537277
MRPL2	-0.747192	6.50938	0.0222019	0.539542
ERGIC1	1.00833	5.35926	0.0223045	0.540048
MRPL17	1.44821	4.12905	0.0223218	0.540048
KCTD13	5.48433	-0.200446	0.0223009	0.540048
LOC103876422	-5.54587	-1.33495	0.0224864	0.540173
LOC101011140	-5.71091	-1.25243	0.0225251	0.540173
TNFAIP3	-4.54966	1.22856	0.0224001	0.540173
TIFA	1.67126	3.91179	0.0223661	0.540173
CLCN3	-1.13597	5.00993	0.022507	0.540173
CARD6	2.52481	2.6954	0.0224352	0.540173
FAM154A	5.76109	-1.22734	0.0226635	0.541902
CLEC16A	1.66662	3.90957	0.0226549	0.541902
POGK	4.47399	0.600251	0.0228407	0.543497
LIAS	5.82634	-1.19471	0.0227765	0.543497
LOC103884711	5.77385	-1.22096	0.0228488	0.543497
LOC101013361	-4.1369	1.87305	0.0228631	0.543497
EBP	1.07891	5.17906	0.0229366	0.544452
TWISTNB	-0.869393	6.00188	0.0230145	0.545511
SNX16	2.60321	2.60808	0.0231181	0.545512
STK17B	1.01586	5.27321	0.0231658	0.545512
SPIN1	1.02745	5.35501	0.0231813	0.545512
LOC101003355	1.47978	4.24117	0.0231411	0.545512
KDM6A	-1.40621	4.60222	0.0231153	0.545512
LETM1	-0.808972	6.12686	0.0232902	0.546064
REC8	5.79614	-1.20981	0.023305	0.546064
COQ10B	5.79614	-1.20981	0.023305	0.546064
LOC101012488	-3.89931	-2.15823	0.0233982	0.547464
ING3	1.01949	5.39937	0.0234583	0.548085
LOC101007087	-0.564025	8.15126	0.023534	0.549072
LOC101020225	4.4397	1.25176	0.0236889	0.551898
FLOT1	-1.5358	4.0998	0.0238117	0.553181
LOC103877354	5.7834	-1.21618	0.0238011	0.553181
LOC103884387	-4.91769	0.871458	0.024135	0.559897
LIN54	-0.895808	5.73716	0.024202	0.559924
NAA10	-2.27617	3.26118	0.0242046	0.559924
C1S	5.70022	-1.25777	0.0242935	0.561188
LMBRD2	0.83446	6.08313	0.0243939	0.561919
KCTD2	0.841628	5.94347	0.024366	0.561919
LOC101005076	1.17651	4.9331	0.0248208	0.569046
ABCG2	1.44224	4.25079	0.0248536	0.569046
VCPKMT	-1.33208	4.70648	0.0249117	0.569046
LOC103887405	5.73793	-1.23892	0.0248824	0.569046
CARF	-5.64671	-1.28453	0.0249121	0.569046
LOC103880213	-5.25064	0.234935	0.0248518	0.569046
LOC101023373	3.8696	-2.17308	0.024996	0.570166
LOC103880264	-1.63252	3.90018	0.0252198	0.572533
ZDHHC3	-0.541451	8.39668	0.0252748	0.572533
THAP9	3.87903	-2.16837	0.0252586	0.572533
HK1	0.538125	8.48014	0.0251617	0.572533
LOC101010732	5.704	-1.25588	0.0252212	0.572533
PLOD1	5.71725	-1.24926	0.0253604	0.573677
CRAMP1L	-0.931109	5.59196	0.0254486	0.574879
FAM3C	1.88373	3.42232	0.025523	0.575028
LOC101006787	4.44708	0.586796	0.0255256	0.575028
LOC101003147	-5.55219	-1.33179	0.0257539	0.578579
RBM23	5.48817	-1.3638	0.0257537	0.578579
LOC101008082	4.42827	0.121296	0.0260682	0.578906
NAP1L5	-1.22731	4.78529	0.0259748	0.578906
HAUS4	-1.69958	3.38617	0.0259647	0.578906
TTC7B	-1.44052	4.26617	0.0260009	0.578906
TTPAL	0.695485	6.72394	0.0261225	0.578906
OSBP	1.01175	5.3065	0.0259241	0.578906
CLYBL	-1.00394	5.29796	0.0260264	0.578906
LOC103879606	5.34445	-1.43566	0.0261128	0.578906
THOP1	1.05776	5.18163	0.025933	0.578906
CDYL2	-1.44173	4.26077	0.0258955	0.578906
C1H1orf116	5.53874	-1.33851	0.0262421	0.580012
FAM47E	5.66757	-1.2741	0.0262696	0.580012
ARHGEF6	4.54482	1.57995	0.0262788	0.580012
GIMAP6	5.68527	-1.26525	0.0263155	0.58004
LOC101001187	2.34871	2.86112	0.0264708	0.580335
METTL7B	-5.60346	-1.30616	0.0263669	0.580335
LOC103876580	3.07066	2.07307	0.026445	0.580335
LOC101012101	1.28724	4.56647	0.0264156	0.580335
PPA1	1.30549	4.57844	0.0265194	0.580622
OMP	-4.80217	0.830918	0.0265834	0.581245
C20H16orf72	1.18847	4.85745	0.0267744	0.584639
LOC103883346	5.65583	-1.27997	0.0269155	0.586938
RAP2A	5.58504	-1.31536	0.0270145	0.587175
CCNE1	-0.656047	7.0182	0.0270341	0.587175
ZNF155	5.58504	-1.31536	0.0270145	0.587175
IGHMBP2	1.20993	4.79027	0.0271268	0.587964
USP10	0.776686	6.17803	0.0271423	0.587964
SQRDL	-0.874784	5.71124	0.0272485	0.589484
LOC103884537	-5.5091	-1.35333	0.0273233	0.589543
FERMT3	-0.550723	8.14468	0.0272958	0.589543
AURKA	-0.69148	6.75161	0.0273758	0.589897
SFRP5	5.59575	-1.31001	0.0274506	0.59073
ABCB1	1.32523	4.47037	0.0277084	0.591597
CAPN11	5.6293	-1.29323	0.0276788	0.591597
RUFY1	1.15449	4.92414	0.0276053	0.591597
LOC101008292	-4.01429	2.12709	0.0275386	0.591597
TRAPPC9	4.3577	1.34073	0.0276998	0.591597
RPP38	-1.74296	3.61304	0.0277441	0.591597
KCTD14	-5.43027	-1.39275	0.0277107	0.591597
SH3PXD2A	1.29573	4.45028	0.0278186	0.592414
VWA5A	5.52567	-1.34505	0.0279494	0.593652
PLA2G15	5.52567	-1.34505	0.0279494	0.593652
LOC100998550	3.85193	-2.18192	0.0281264	0.593981
MAP3K4	-0.686152	6.81138	0.0281204	0.593981
AS3MT	5.36584	-1.42496	0.0281383	0.593981
LOC101017804	-0.675364	6.80695	0.0281465	0.593981
DECR2	5.59353	-1.31112	0.0280978	0.593981
TM2D2	4.25785	1.5754	0.0282202	0.594004
SNAP29	1.35332	4.40604	0.0281898	0.594004
NDUFA9	-0.662178	6.91608	0.0283376	0.595709
LOC101007018	5.12133	-1.54722	0.0284454	0.597207
REST	-0.730388	6.4179	0.0284914	0.597406
LOC101006895	-5.52939	-1.34319	0.0286843	0.599545
RABL2B	-2.18981	3.0693	0.0287034	0.599545
LOC103878591	5.41418	-1.40079	0.0287028	0.599545
LOC101007687	2.94167	2.13757	0.0287942	0.600649
LOC103880229	-5.19093	0.205081	0.0288297	0.600649
TTC17	0.992845	5.34057	0.0290368	0.604194
ERI3	-5.46328	-1.37624	0.0291229	0.605217
RNF115	-0.897543	5.66091	0.0291945	0.605525
SLC12A3	5.58426	-1.31576	0.0292118	0.605525
LOC101013318	5.55516	-1.3303	0.0293628	0.606348
ATP6V1B2	-0.886087	5.70215	0.0293523	0.606348
UBXN2A	2.08276	2.88409	0.029343	0.606348
ZNF20	-5.47218	-1.37179	0.0294624	0.607639
ZNF19	3.82401	-2.19588	0.0296128	0.609972
LOC101014076	5.38617	-1.4148	0.0296986	0.61097
RAB6B	0.592752	7.51508	0.0298471	0.612484
RRP8	4.42747	1.12233	0.0298176	0.612484
PTGER3	2.20191	2.89751	0.0301077	0.614352
ABHD5	-4.70225	0.151389	0.0301635	0.614352
LOC101007117	5.51662	-1.34957	0.0301425	0.614352
LOC100999151	-5.4698	-1.37298	0.0301056	0.614352
TELO2	0.927769	5.52675	0.030149	0.614352
LOC101022099	-5.4698	-1.37298	0.0301056	0.614352
UROD	-0.530146	8.24492	0.0303075	0.614636
LOC101021326	-1.09008	4.99144	0.0304817	0.614636
LOC103882955	-2.77887	2.42483	0.0303841	0.614636
MAP1A	5.45773	-1.37902	0.0303573	0.614636
NIN	4.28617	1.67034	0.0303217	0.614636
DGKA	1.05516	5.12687	0.0304923	0.614636
TPCN1	4.67727	1.08269	0.0303088	0.614636
LOC101007169	1.35147	4.37114	0.0305157	0.614636
LOC103881403	-5.10676	-1.5545	0.0304722	0.614636
RFWD2	0.948636	5.45945	0.0307258	0.617963
LOC101018167	-1.96579	3.67574	0.0307644	0.617963
SNRPC	-0.60759	7.25571	0.0309034	0.617963
ACOX3	-2.95966	2.18832	0.030881	0.617963
ZNF395	0.567533	7.73613	0.0308253	0.617963
DDA1	-1.10447	4.96183	0.0309266	0.617963
HAS3	5.5279	-1.34394	0.0309454	0.617963
PIGB	-4.76975	0.881509	0.0309868	0.618035
TUBA1A	0.483655	9.63178	0.0310554	0.618649
SLC30A9	-4.12418	2.07341	0.0312117	0.620827
CCBL1	-0.915346	5.53326	0.0312406	0.620827
PPA2	-0.986558	5.2881	0.0313222	0.621692
LOC100999709	-5.5008	-0.310067	0.0315923	0.625659
ACSM5	-5.07874	-1.56851	0.0316197	0.625659
LOC101006643	5.47264	-1.37156	0.0316368	0.625659
CCDC96	-5.03464	-1.59056	0.0316964	0.62608
LOC101020071	5.17519	-1.52029	0.0318218	0.626508
VSTM4	-5.44561	-1.38508	0.031833	0.626508
CLK1	0.664625	6.76715	0.0319399	0.626508
INPPL1	1.0127	5.1666	0.0319365	0.626508
KRT10	-0.625448	7.10225	0.0319479	0.626508
SLC14A1	-0.618718	7.09509	0.0318621	0.626508
GABPB1	1.06144	5.02032	0.0319987	0.626753
GOLGB1	0.891408	5.62771	0.032057	0.627143
ANXA11	1.92581	3.5929	0.0321157	0.627541
BAZ2B	1.42976	4.2731	0.0322197	0.628822
LAMTOR3	-1.09795	4.95326	0.0324218	0.632013
NFKB2	-5.41318	-1.40129	0.0325495	0.632993
LOC101020056	-5.41318	-1.40129	0.0325495	0.632993
PIGV	1.15234	4.81272	0.0326451	0.633346
DDB2	0.828765	5.81369	0.0326134	0.633346
LOC101021075	4.97223	0.393279	0.0328335	0.634463
LOC101023848	5.23552	-1.49013	0.0329654	0.634463
EXT1	-5.271	-1.47238	0.0328721	0.634463
TMTC3	-1.89811	3.4006	0.0330127	0.634463
LOC101010165	-1.50849	4.04164	0.032995	0.634463
LOC101021336	5.35155	-1.43211	0.0330004	0.634463
SEMA6B	5.47129	-1.37224	0.032921	0.634463
NMRAL1	0.925012	5.45044	0.033013	0.634463
C2H3orf62	1.74607	3.56163	0.0333621	0.63594
TMEM165	0.860218	5.65258	0.0332595	0.63594
FKBP3	-0.672467	6.75439	0.0333539	0.63594
CDKL1	-4.46323	1.18535	0.0332394	0.63594
PPP2R2A	0.881028	5.62997	0.0332262	0.63594
SLC35C1	5.38272	-1.41652	0.033305	0.63594
ATG16L2	2.64316	2.46208	0.0333534	0.63594
SNX14	1.00561	5.18774	0.0335022	0.637867
GGCT	-4.52652	0.349867	0.033643	0.639804
TNIP2	0.816758	5.78952	0.0338037	0.639883
TOPBP1	-0.572363	7.53159	0.0337881	0.639883
DET1	-4.92995	0.646631	0.0337053	0.639883
NXN	3.78781	-2.21398	0.0337477	0.639883
CD63	-0.543751	7.81182	0.0339258	0.641452
STK40	3.0813	2.61401	0.03417	0.641539
THBS4	1.65433	3.46702	0.0341519	0.641539
EGR1	-1.20979	4.51407	0.034205	0.641539
PGF	5.39154	-1.41212	0.0341392	0.641539
KIAA1551	0.63116	6.99448	0.034189	0.641539
APLP2	0.494829	8.88244	0.0340002	0.641539
LOC101011857	5.20637	-1.5047	0.0341868	0.641539
EMG1	-0.918925	5.46177	0.0343153	0.642872
E2F3	0.897661	5.58768	0.0344324	0.643196
LOC103876808	-3.80158	-2.20709	0.0343763	0.643196
FUZ	1.16544	4.73782	0.0344506	0.643196
LOC103883646	5.31502	-1.45038	0.0345567	0.644442
ICE1	-0.870497	5.62346	0.0346106	0.64471
UCHL5	-0.674144	6.63425	0.0347395	0.644909
CCDC125	-1.28699	4.4648	0.0347038	0.644909
ELMSAN1	-0.760329	6.11648	0.034674	0.644909
PCOLCE2	-0.948452	5.333	0.0351151	0.644986
CEP63	0.658542	6.75752	0.034821	0.644986
LOC101026557	5.07257	0.0181501	0.0349134	0.644986
MCMDC2	5.34207	-1.43685	0.0350422	0.644986
DNAJC9	1.79455	3.50919	0.0349975	0.644986
NT5C2	1.36339	4.32927	0.0351799	0.644986
PABPC1L	3.29658	1.60425	0.0352169	0.644986
CREB1	-0.59561	7.22574	0.034971	0.644986
OTUB1	0.807157	5.85229	0.0352067	0.644986
LOC103877755	5.39995	-1.40791	0.0351999	0.644986
LOC103879678	5.41015	-1.40281	0.0350889	0.644986
LOC101024587	5.38918	-1.41329	0.0349332	0.644986
RIMKLB	-4.12485	1.52781	0.0352882	0.645568
CCDC77	1.41233	3.96698	0.0353749	0.646433
GBP2	5.17599	-1.51989	0.0355224	0.647202
RNPEP	1.21337	4.60821	0.0354633	0.647202
LOC103880683	5.37881	-1.41848	0.0355358	0.647202
KIAA1715	-0.671924	6.66278	0.0355795	0.647278
SREBF2	0.663399	6.70717	0.0356552	0.647935
TMEM64	0.844534	5.69408	0.0358847	0.650778
TSTD2	4.39753	1.43587	0.0358913	0.650778
ARID1A	0.656061	6.78309	0.0371245	0.651479
LEPROT	-0.726696	6.24843	0.0371961	0.651479
LRRC39	-4.71707	0.632733	0.0375518	0.651479
LOC103888075	5.32504	-1.44537	0.038333	0.651479
LOC101022867	5.22143	-1.49717	0.0379378	0.651479
IFT57	0.748977	6.06029	0.0365525	0.651479
FSTL1	-0.71068	6.29611	0.0369689	0.651479
LOC101012907	5.07288	-1.57144	0.0360601	0.651479
RNF13	-4.24	1.79993	0.0366961	0.651479
DONSON	1.43862	4.0663	0.0380039	0.651479
LOC101023350	-1.292	4.4076	0.0380486	0.651479
DNAJB6	-0.859318	5.66306	0.0370845	0.651479
LOC101026766	-5.11526	-1.55025	0.0361767	0.651479
LOC101016904	5.29598	-1.45989	0.0380434	0.651479
MED28	-1.04979	5.00193	0.0383598	0.651479
YTHDC1	0.656469	6.68963	0.036462	0.651479
LOC100998719	-5.30525	-1.45526	0.0365383	0.651479
KIAA0825	4.04115	1.66796	0.038081	0.651479
LOC100998964	-0.564998	7.5078	0.0365554	0.651479
RNF14	-0.765451	6.03637	0.0373161	0.651479
CELF6	-3.35664	-0.235077	0.0366727	0.651479
IGF1R	0.701685	6.33956	0.0372879	0.651479
PDE7A	-1.12306	4.86355	0.0369713	0.651479
LOC101015964	4.79598	-0.120145	0.0374687	0.651479
LOC100998298	5.32504	-1.44537	0.038333	0.651479
ST3GAL1	-0.695678	6.44756	0.0361141	0.651479
NSUN6	-4.18261	1.32263	0.0364759	0.651479
MINPP1	0.487691	8.76029	0.0383574	0.651479
TTI1	-1.37755	4.1878	0.0362089	0.651479
DNMT3B	0.796496	5.90429	0.0360949	0.651479
LOC101015501	3.76264	-2.22657	0.0368926	0.651479
LOC101001678	-5.1821	-1.51683	0.0375808	0.651479
SMUG1	-1.94894	3.3817	0.0364671	0.651479
HELB	4.60446	0.878369	0.0369333	0.651479
LOC101024367	-5.23928	-1.48824	0.0368794	0.651479
C11H12orf49	-1.16032	4.71018	0.0371463	0.651479
LOC101004021	5.11514	-1.55031	0.0362972	0.651479
LOC101001469	3.60247	1.29814	0.0375554	0.651479
ITM2C	-4.0658	1.01451	0.0380572	0.651479
LOC101003547	1.05127	4.95551	0.0380173	0.651479
MRPL19	-0.966772	5.26548	0.0375574	0.651479
PLCB3	-0.883531	5.53386	0.0372663	0.651479
LOC101004393	-3.07504	2.29561	0.0375785	0.651479
MYRF	-2.51085	2.53908	0.0365822	0.651479
PPP2R1B	-1.09305	4.93555	0.0371565	0.651479
DOLK	-5.1821	-1.51683	0.0375808	0.651479
RCL1	0.643143	6.78703	0.0381924	0.651479
RMI1	-0.723224	6.22184	0.0382626	0.651479
ARHGAP44	-5.38217	-0.369384	0.0366009	0.651479
LOC103879121	-0.794706	5.88517	0.0371809	0.651479
KATNAL1	2.42341	2.60817	0.0379687	0.651479
COG6	2.01841	3.16702	0.0372009	0.651479
LACC1	5.34352	-1.43612	0.0368955	0.651479
LOC101012695	5.32632	-1.44472	0.0378503	0.651479
PNPLA6	-0.792176	5.87325	0.0377263	0.651479
LOC101024784	3.64831	1.22722	0.0382032	0.651479
LOC103880467	-5.1821	-1.51683	0.0375808	0.651479
USB1	0.889194	5.50433	0.038153	0.651479
LOC103880619	-5.30489	-1.45544	0.0382161	0.651479
CXHXorf23	4.68292	0.984766	0.0373957	0.651479
PDPR	5.23589	-1.48994	0.0382459	0.651479
LOC103886470	-5.28612	-1.46482	0.0384473	0.652288
SASS6	0.66337	6.62863	0.0385757	0.65347
SLC35D2	3.74971	-2.23303	0.0385969	0.65347
TM9SF1	-5.39758	-0.361677	0.038721	0.654468
LOC101001266	0.913871	5.43118	0.0388159	0.654468
HS6ST2	5.01572	-1.60002	0.0387529	0.654468
LOC101006894	-0.799483	5.826	0.0388062	0.654468
LOC101022784	-4.19156	0.899517	0.0389566	0.655285
SFXN5	2.15533	2.99285	0.0389846	0.655285
EPS8L2	4.37181	1.13758	0.0389287	0.655285
LRRC41	-0.651899	6.69438	0.0391321	0.656416
LOC103883385	-5.24652	-1.48462	0.0391201	0.656416
MOB1B	0.637272	6.80865	0.0391981	0.656849
LOC100997510	-4.69529	-1.76024	0.0393062	0.657121
RNF182	0.596359	7.1301	0.0393578	0.657121
TRAF4	0.716905	6.16648	0.0393211	0.657121
LOC101016175	-1.0788	4.9109	0.0393751	0.657121
GLIPR1	-4.91955	-1.64811	0.0394428	0.657581
RNF215	3.38241	1.85985	0.0395456	0.658623
DHX37	1.0456	5.04706	0.0396309	0.659372
LOC101024482	-3.80369	1.24006	0.0397677	0.660977
BTD	3.92814	1.32095	0.0399074	0.661954
MLLT1	1.32086	4.35428	0.0398777	0.661954
FNDC3B	0.918419	5.29292	0.0399648	0.662233
LOC103882531	4.71598	-1.74989	0.0400663	0.663096
ATP8A1	0.737484	6.11951	0.040098	0.663096
MRPL39	-1.92894	3.16682	0.040258	0.663367
PTCD1	1.3281	4.25668	0.0403954	0.663367
ARHGAP11A	-0.56556	7.33302	0.0404781	0.663367
LOC103886175	5.28158	-1.46709	0.0405068	0.663367
EFCAB11	2.52187	2.53518	0.040328	0.663367
RPL6	-0.476531	8.94299	0.040363	0.663367
LOC101001352	5.07634	-1.56971	0.0404089	0.663367
LOC101019243	4.37725	1.61372	0.0405605	0.663367
LCP1	2.35517	2.71042	0.0405325	0.663367
GNPTG	-2.68171	2.31535	0.0404536	0.663367
TMEM170A	4.57618	0.957678	0.0402968	0.663367
F11R	-1.09884	4.81503	0.0408158	0.663443
RGS10	-1.38296	4.16745	0.0408192	0.663443
ACSS1	-0.525177	7.89624	0.0407662	0.663443
GID4	-1.03848	5.11525	0.0410114	0.663443
LOC101005925	-0.459618	9.49436	0.0409683	0.663443
METTL23	-5.22184	-1.49696	0.0408099	0.663443
RAB12	0.686013	6.40655	0.0406275	0.663443
LOC103879709	-3.75527	-2.23025	0.040878	0.663443
HSD17B10	-0.677857	6.58304	0.0409892	0.663443
GPC4	4.30946	1.31661	0.040685	0.663443
LOC103881631	-5.21166	-1.50205	0.0410028	0.663443
TGFB1I1	-5.21052	-1.50262	0.0410937	0.664117
LMNA	0.515215	8.00433	0.0413584	0.664456
LOC101003480	-1.57017	3.82001	0.0413098	0.664456
AP4E1	-0.904549	5.39977	0.0413298	0.664456
EDEM2	1.53604	3.90745	0.0412501	0.664456
PHF11	0.942811	5.2949	0.0411999	0.664456
LRCH4	0.745378	6.07757	0.0412335	0.664456
GNAI2	0.920182	5.23653	0.041489	0.665901
INF2	-5.17827	-1.51875	0.0416518	0.66655
LOC101018949	-5.17827	-1.51875	0.0416518	0.66655
PLEKHA2	4.68105	-1.76736	0.0416297	0.66655
GNA12	2.74155	2.34968	0.0418353	0.668833
IL18	-5.17665	-1.51956	0.0418914	0.669076
LOC101018564	-0.943193	5.25409	0.0420298	0.670113
LOC103876389	5.11133	-1.55222	0.0422022	0.670113
TUB	4.813	-1.70138	0.0421869	0.670113
CEP164	4.69521	0.849683	0.0421596	0.670113
PEMT	5.11133	-1.55222	0.0422022	0.670113
ZNF700	-2.89101	2.13418	0.0421183	0.670113
TBCCD1	4.32358	1.0919	0.042344	0.671713
CFD	5.03981	-1.58798	0.0424192	0.672254
LOC101018978	-5.12861	-1.54358	0.0427146	0.673022
MCM9	4.20541	1.32926	0.0426204	0.673022
DZANK1	-5.12861	-1.54358	0.0427146	0.673022
PARPBP	-0.951931	5.23415	0.0426759	0.673022
CLEC11A	1.43827	3.96799	0.0425627	0.673022
LOC101002697	3.28073	2.00611	0.0425872	0.673022
BCKDHA	0.88884	5.45829	0.0429779	0.67652
LOC103885817	-5.10457	-1.5556	0.0432327	0.678828
CTSB	0.646114	6.62724	0.0432491	0.678828
DIABLO	-0.725159	6.12616	0.0432	0.678828
TPMT	-3.73915	-2.23831	0.0433592	0.679253
LOC101000261	-1.38695	4.12548	0.0433207	0.679253
TMCC2	0.60927	7.04675	0.0438322	0.681441
FGL2	-1.59405	3.75285	0.0437116	0.681441
LOC101022207	-0.718715	6.14895	0.0437646	0.681441
LOC103886015	5.2083	-1.50373	0.0436379	0.681441
GAS1	-4.51188	0.870071	0.0436375	0.681441
MTIF3	1.77499	3.54283	0.0437785	0.681441
E4F1	1.20812	4.53222	0.0438163	0.681441
LOC101025734	3.76617	-0.918926	0.043805	0.681441
MAN1C1	5.18772	-1.51403	0.0439874	0.681795
GPLD1	5.10611	-1.55483	0.0439991	0.681795
LOC101014528	-0.513376	7.95639	0.0441468	0.681795
LOC101019614	-5.08068	-1.56754	0.0441202	0.681795
WFIKKN1	-4.84453	-1.68562	0.0441123	0.681795
ECI1	1.93851	3.30373	0.0439284	0.681795
LOC101012504	5.00426	-0.440483	0.0440946	0.681795
SDHC	0.585162	7.10619	0.0443231	0.681942
LOC101024353	-1.75772	3.45954	0.0442338	0.681942
LOC101001679	3.70948	-2.25314	0.0443089	0.681942
EHF	5.00439	-0.0159409	0.0443118	0.681942
RPL15	-0.472397	8.7919	0.0444002	0.682486
C2H3orf58	-1.07525	4.81756	0.04496	0.682535
BACE2	0.676402	6.3269	0.045097	0.682535
LOC103883155	-5.03474	-1.59051	0.0447657	0.682535
LOC103875570	-4.88597	-0.0814943	0.0445833	0.682535
LOC101005016	-0.54984	7.39537	0.044706	0.682535
RABGGTA	-4.43686	0.400086	0.0448452	0.682535
LOC103886361	5.18615	-1.51481	0.0446283	0.682535
ANKRD26	1.30654	4.31189	0.0446374	0.682535
ZRANB1	0.998991	5.06252	0.0449319	0.682535
BMP7	-5.04967	-1.58305	0.0447219	0.682535
LOC101020737	4.07718	-0.0204958	0.0449442	0.682535
EIF2B4	0.963563	5.21243	0.0451441	0.682535
KRCC1	-0.666645	6.44347	0.0450729	0.682535
SNAPC4	2.95549	2.20871	0.0451546	0.682535
RPL27	-0.676483	6.36975	0.0445915	0.682535
CHMP1A	0.63275	6.71844	0.0449528	0.682535
DNASE1L1	4.79003	0.488417	0.0451481	0.682535
LOC101011798	-4.81507	0.0171519	0.0448512	0.682535
NIT2	1.18819	4.48755	0.0452546	0.683034
TRAPPC8	-1.02504	4.97315	0.0452711	0.683034
LOC103887821	4.75584	-1.72996	0.045376	0.683356
MAU2	1.49653	3.88557	0.0453485	0.683356
MAP4K5	-0.636081	6.67843	0.0456339	0.683634
ARHGAP21	0.647471	6.55537	0.0456721	0.683634
RASL10A	-5.02407	-1.59585	0.0456078	0.683634
MELK	-4.71484	0.787252	0.0455992	0.683634
FAM104A	-0.855183	5.55577	0.0456871	0.683634
RIOK3	-0.649883	6.58227	0.0455805	0.683634
ZDHHC9	-2.83878	2.13551	0.0456625	0.683634
LOC101011811	-0.461803	9.02005	0.0457606	0.684108
GRTP1	-0.758613	5.97605	0.0458674	0.685079
LOC101020627	4.88569	-1.66504	0.0459594	0.685201
CLUAP1	4.36028	0.283696	0.0459589	0.685201
DPEP2	-2.49718	2.74678	0.0461843	0.687928
LOC101008069	-2.96757	2.18756	0.0463882	0.688457
TMEM14C	-0.493733	8.15597	0.046376	0.688457
SETD1B	0.740828	5.98815	0.0463804	0.688457
LOC103880905	-4.97561	-1.62008	0.0463408	0.688457
PTPRE	3.69556	-2.26011	0.0464353	0.688531
LOC101005903	-0.450347	9.29724	0.0467116	0.691098
LOC101009033	-0.532839	7.5719	0.0469421	0.691098
LOC103882703	4.91022	-1.65278	0.0468656	0.691098
LOC101009999	-4.70324	0.533276	0.0468069	0.691098
LOC100997574	-0.898525	5.34779	0.0467702	0.691098
SENP1	0.975775	5.09214	0.0469444	0.691098
KCTD18	-4.67725	0.414095	0.0468644	0.691098
LOC103880999	-3.72487	-2.24545	0.0469465	0.691098
LOC101000022	-1.17282	4.57863	0.0471688	0.693123
ALKBH1	4.56031	0.866698	0.047136	0.693123
LOC100998393	4.72048	-0.157896	0.0472403	0.693551
LOC101018976	1.28612	4.26147	0.0473306	0.694252
RHBDL3	4.56478	-1.82549	0.0474141	0.694855
RAB28	-4.86538	-0.627779	0.0475201	0.695163
CCDC22	1.11675	4.69979	0.0474841	0.695163
CISH	0.751646	5.99977	0.0475875	0.695527
LOC103882086	4.76913	-1.72332	0.0477304	0.695836
LOC101004869	-4.54906	-1.83336	0.0477724	0.695836
FUCA2	2.35735	2.6362	0.0477789	0.695836
ELL3	-4.54906	-1.83336	0.0477724	0.695836
RBM15B	0.61904	6.7461	0.0480739	0.696248
OSBPL10	-4.89306	-1.66135	0.0482347	0.696248
LOC101023703	0.741475	6.03815	0.0483872	0.696248
LOC101014274	-4.05058	1.92712	0.0481283	0.696248
MAX	0.596205	6.93071	0.0484111	0.696248
PACS2	5.09518	-1.5603	0.0481527	0.696248
MPP7	4.3237	0.54659	0.0484449	0.696248
NXT1	-0.740455	5.9596	0.0481402	0.696248
BCAT1	0.45816	8.96276	0.0483503	0.696248
BTG1	0.651484	6.48708	0.048039	0.696248
LOC103876314	5.09518	-1.5603	0.0481527	0.696248
PNPT1	-1.08898	4.75464	0.0485734	0.696248
CRY2	-2.0755	3.2472	0.0485142	0.696248
LOC101011858	1.67078	3.33228	0.0483965	0.696248
ALAS2	-0.426373	10.4723	0.0485667	0.696248
PPP2R3B	-4.89547	-1.66015	0.0484818	0.696248
LOC103875573	5.14306	-0.371082	0.0480475	0.696248
LOC103875562	5.12501	-1.54538	0.0480792	0.696248
LOC101023238	3.68136	-2.2672	0.0486856	0.696926
LOC103878078	-4.1466	1.57126	0.048706	0.696926
ARHGAP39	2.51758	2.38547	0.0487591	0.697076
LOC101017613	0.854406	5.50788	0.0488073	0.697156
PRKAR2B	-0.632165	6.68364	0.0489019	0.697898
NSMAF	0.972049	5.078	0.0489892	0.698367
METAP1D	-4.26613	1.64677	0.0490629	0.698367
LOC101024926	-0.520762	7.71484	0.0490589	0.698367
NDEL1	1.18091	4.53479	0.04914	0.698856
PATZ1	5.04559	-1.58509	0.0492661	0.698921
XPA	0.896739	5.28735	0.0492728	0.698921
LOC103880044	0.58641	6.99691	0.0492146	0.698921
UBA6	1.60693	3.75689	0.0494795	0.700753
VPS51	0.824222	5.64405	0.0494876	0.700753
LOC101001460	1.95492	3.07183	0.0495804	0.70146
LOC103885131	-4.83633	-1.68972	0.0496988	0.702271
MAMLD1	4.75918	-0.138546	0.0497236	0.702271
PCNXL4	-1.53073	3.78689	0.0498534	0.702285
LRRFIP1	1.35646	4.08169	0.0498387	0.702285
PRRG1	3.6987	-2.25854	0.0497773	0.702285
MDM2	1.56691	3.77797	0.0499155	0.702554
ACTN4	0.575336	7.07533	0.0500521	0.703871
CCS	-1.08443	4.58134	0.0501018	0.703964
LOC101009128	4.05063	1.6631	0.0848383	0.704215
ADD1	0.391425	7.61386	0.141261	0.704215
NAT8L	2.46409	-2.87584	0.182421	0.704215
LOC101010513	0.569141	6.44941	0.0862264	0.704215
NELFA	0.435228	6.59963	0.179837	0.704215
WHSC1	0.388636	9.17746	0.0885683	0.704215
SLBP	-0.451539	7.71057	0.0873202	0.704215
LOC103883179	-4.35104	-1.93236	0.0608966	0.704215
IDUA	-1.14808	3.48678	0.195827	0.704215
MMP23B	-3.05956	-2.5781	0.117847	0.704215
LOC101016103	-0.595042	5.28014	0.200904	0.704215
LOC101020735	-2.52741	-2.84418	0.157266	0.704215
LOC101021061	-2.21144	-3.00216	0.173863	0.704215
C1H1orf174	0.503159	5.88677	0.184688	0.704215
NPHP4	3.67973	0.822668	0.183777	0.704215
RPL22	-0.366621	9.59431	0.101031	0.704215
ICMT	-1.00647	4.05592	0.156948	0.704215
PLEKHG5	-2.97066	-2.62255	0.123455	0.704215
LOC101015863	-1.61438	3.45772	0.0696309	0.704215
PER3	2.89053	1.94755	0.0775045	0.704215
PARK7	-0.467535	6.48862	0.155211	0.704215
LZIC	0.88943	5.1623	0.0670405	0.704215
NMNAT1	3.29159	-2.46209	0.0896851	0.704215
DFFA	1.94623	2.15136	0.183115	0.704215
TARDBP	0.297824	8.89954	0.201263	0.704215
MTOR	0.701278	5.20377	0.153959	0.704215
TNFRSF8	-4.41641	0.159121	0.0777729	0.704215
VPS13D	-0.365259	7.34693	0.185448	0.704215
DHRS3	0.597008	5.98748	0.111635	0.704215
LOC103880808	-2.01505	-3.10036	0.198282	0.704215
EFHD2	-1.14336	4.10148	0.114206	0.704215
CASP9	-2.25386	1.16911	0.200906	0.704215
PLEKHM2	0.387273	6.96908	0.197949	0.704215
SLC25A34	2.74421	-2.73578	0.140027	0.704215
FBXO42	-0.96149	4.30413	0.141938	0.704215
CROCC	1.01095	4.87434	0.0575918	0.704215
SDHB	-0.826466	5.46883	0.0609195	0.704215
IFFO2	-3.17524	-2.52026	0.0993062	0.704215
PQLC2	3.40835	-2.40371	0.0725863	0.704215
LOC101013845	0.667772	5.15124	0.1645	0.704215
HTR6	2.46409	-2.87584	0.182421	0.704215
UBXN10	3.23613	-2.48982	0.0911223	0.704215
CDC42	-0.307159	8.42579	0.201707	0.704215
C1QB	2.99051	-2.61263	0.132281	0.704215
LOC103882224	0.601068	6.26504	0.0730257	0.704215
TCEB3	-0.568655	5.57952	0.18963	0.704215
RUNX3	-3.13979	-2.53799	0.102936	0.704215
RSRP1	-0.370356	7.34704	0.186455	0.704215
LOC103882491	3.43344	-2.39116	0.0703375	0.704215
PDIK1L	-1.43787	2.94522	0.181392	0.704215
LOC101019901	2.60452	-2.80562	0.168541	0.704215
LOC103882649	-2.92173	-2.64702	0.126688	0.704215
LOC101016961	-0.401925	9.42729	0.0742387	0.704215
LOC101024016	-2.49262	-2.86157	0.146094	0.704215
WDTC1	-0.694572	5.26629	0.140619	0.704215
WASF2	0.428883	7.61087	0.108958	0.704215
LOC101008551	-2.01505	-3.10036	0.198282	0.704215
RCC1	0.394641	8.67927	0.095563	0.704215
LOC101013261	1.80441	2.75171	0.137561	0.704215
LOC101015752	0.690615	5.28301	0.126481	0.704215
LAPTM5	2.91162	-2.65207	0.14251	0.704215
LOC101026359	3.04102	-2.58737	0.15262	0.704215
KPNA6	-0.717983	4.76228	0.196507	0.704215
IQCC	-4.27146	0.942567	0.083825	0.704215
TMEM234	-3.26976	-2.473	0.0884787	0.704215
EIF3I	-0.617887	5.7115	0.12614	0.704215
ZBTB8A	2.46409	-2.87584	0.182421	0.704215
KIAA1522	2.82303	-2.69637	0.14947	0.704215
TFAP2E	-3.05956	-2.5781	0.117847	0.704215
TEKT2	2.95214	-2.63181	0.13946	0.704215
LOC101022363	-2.60996	-2.8029	0.150119	0.704215
POU3F1	-4.0714	-2.07218	0.0745676	0.704215
LOC101023434	0.811014	4.55658	0.154975	0.704215
MACF1	0.683787	5.71163	0.0850032	0.704215
PABPC4	0.39531	7.7614	0.129815	0.704215
LOC103883822	4.73226	-0.576483	0.0612786	0.704215
TMCO2	2.4273	-2.89424	0.167311	0.704215
LOC101014215	2.77429	-2.72074	0.15348	0.704215
CTPS1	-0.717896	5.0724	0.154036	0.704215
LOC101016841	-2.20128	-3.00724	0.190337	0.704215
FOXJ3	0.736996	5.02853	0.142347	0.704215
PPCS	0.700633	5.18495	0.146285	0.704215
CCDC30	-3.1387	-2.53853	0.104807	0.704215
LOC103884101	3.12634	-2.54472	0.110139	0.704215
LEPRE1	-3.99521	1.04637	0.0623936	0.704215
EBNA1BP2	-0.65852	6.3436	0.0511472	0.704215
LOC103884274	3.66371	-2.27603	0.0534642	0.704215
CCDC24	4.2859	-1.96493	0.0662888	0.704215
RPS8	-0.291747	11.5369	0.160831	0.704215
LOC101024146	-0.858277	4.6153	0.145077	0.704215
ZSWIM5	-2.20128	-3.00724	0.190337	0.704215
TOE1	1.20621	3.62354	0.158962	0.704215
PRDX1	-0.370167	8.93037	0.112843	0.704215
CCDC17	-3.24319	-2.48629	0.0901565	0.704215
IPP	-2.59762	2.1002	0.186789	0.704215
LOC101014098	5.03375	-1.59101	0.0522247	0.704215
LOC103884854	-1.07808	3.75808	0.183529	0.704215
PDZK1IP1	2.77429	-2.72074	0.15348	0.704215
LOC101022146	2.28954	-2.96311	0.201727	0.704215
LOC103884979	2.28954	-2.96311	0.201727	0.704215
ELAVL4	-2.47114	-2.87231	0.185636	0.704215
LOC103885049	3.0895	-2.56314	0.142138	0.704215
LOC101002285	-2.32709	-2.94434	0.176585	0.704215
TTC39A	-4.71497	-1.7504	0.0542911	0.704215
EPS15	-0.522417	6.49933	0.111538	0.704215
PRPF38A	-0.404454	7.47169	0.139819	0.704215
ZCCHC11	0.682282	5.5827	0.105641	0.704215
LOC101010045	-4.33811	-0.48121	0.0939118	0.704215
SCP2	-0.602195	6.17986	0.0888858	0.704215
LOC103885217	-2.91943	-2.64817	0.115391	0.704215
HSPB11	-1.5961	3.55812	0.0792688	0.704215
TMEM59	-0.547404	5.95545	0.146894	0.704215
LOC103885382	-4.05706	-2.07935	0.0764388	0.704215
LOC101026362	-3.71642	0.99223	0.0729401	0.704215
LOC100998088	-2.43419	-2.89079	0.16589	0.704215
DAB1	-2.47114	-2.87231	0.185636	0.704215
TM2D1	1.00681	5.03771	0.0520254	0.704215
ALG6	1.71251	3.19613	0.0870316	0.704215
LOC103885777	2.19449	-3.01064	0.191971	0.704215
DNAJC6	-0.811365	4.48904	0.185849	0.704215
C1H1orf141	2.60452	-2.80562	0.168541	0.704215
LOC101020615	4.21561	-2.00008	0.0673375	0.704215
LRRC40	-1.15669	4.12857	0.106995	0.704215
FPGT	-3.98644	0.946954	0.0957625	0.704215
ST6GALNAC3	2.74421	-2.73578	0.140027	0.704215
LOC101008672	2.72202	-2.74688	0.157931	0.704215
DNAJB4	-1.40292	3.64806	0.0982071	0.704215
IFI44	-2.92173	-2.64702	0.126688	0.704215
LOC101019349	2.60302	-2.80637	0.151396	0.704215
LOC101022147	2.61718	-2.79929	0.194854	0.704215
LOC103886278	0.893054	4.53418	0.141823	0.704215
LOC103886326	4.85422	-0.0910259	0.0518659	0.704215
SAMD13	-3.22899	-2.49339	0.0946424	0.704215
DNASE2B	-3.22899	-2.49339	0.0946424	0.704215
CTBS	-4.35427	-1.93075	0.0646301	0.704215
WDR63	2.72202	-2.74688	0.157931	0.704215
C1H1orf52	0.581729	5.65797	0.15328	0.704215
LOC101004599	1.11629	3.56427	0.200273	0.704215
LMO4	0.739038	5.55353	0.0848606	0.704215
GTF2B	-0.84342	4.37986	0.18759	0.704215
CCBL2	-3.11887	0.749771	0.173953	0.704215
GBP3	-3.03799	-2.58889	0.108453	0.704215
GBP1	-2.49262	-2.86157	0.146094	0.704215
LRRC8D	0.747939	4.96946	0.159218	0.704215
ZNF644	-0.754739	5.47658	0.0818136	0.704215
LOC101006007	4.0561	-0.914562	0.0890638	0.704215
BTBD8	-2.91943	-2.64817	0.115391	0.704215
KIAA1107	-4.93866	-0.478991	0.0647985	0.704215
LOC101011236	-0.51128	5.94836	0.174941	0.704215
FNBP1L	1.55864	2.82866	0.15059	0.704215
LOC103886967	2.60302	-2.80637	0.151396	0.704215
LOC103886992	2.67706	-2.76935	0.145288	0.704215
LOC100997029	-2.60996	-2.8029	0.150119	0.704215
LOC100997971	-2.69443	-2.76067	0.130325	0.704215
LOC101000306	2.46409	-2.87584	0.182421	0.704215
PALMD	3.58974	-2.31301	0.063869	0.704215
DBT	-1.16839	3.79363	0.138598	0.704215
RTCA	-1.71196	2.92936	0.130021	0.704215
LOC101011588	2.68666	-1.59928	0.0929435	0.704215
EXTL2	1.15318	3.5488	0.184577	0.704215
LOC101020967	-4.62501	-1.79538	0.055797	0.704215
FNDC7	-4.0714	-2.07218	0.0745676	0.704215
LOC100999867	-3.26976	-2.473	0.0884787	0.704215
WDR47	-3.8083	1.46314	0.137403	0.704215
SORT1	0.6496	5.08576	0.197004	0.704215
LOC103887509	-3.03799	-2.58889	0.108453	0.704215
EPS8L3	-2.91943	-2.64817	0.115391	0.704215
LOC103887635	-3.03799	-2.58889	0.108453	0.704215
KCNA3	3.02694	-2.59441	0.125745	0.704215
LRIF1	1.02297	4.21644	0.11518	0.704215
DRAM2	-1.51886	3.68303	0.0525431	0.704215
WDR77	1.3065	3.78373	0.0918318	0.704215
ADORA3	-3.09069	-2.56254	0.10555	0.704215
CTTNBP2NL	3.69728	-2.25925	0.107523	0.704215
LOC103887810	2.5205	-2.84764	0.158609	0.704215
LRIG2	2.39249	2.06712	0.0801216	0.704215
LOC101022262	1.26667	4.18369	0.0566403	0.704215
HIPK1	-0.388436	7.13055	0.179285	0.704215
OLFML3	-2.85194	-2.68191	0.119612	0.704215
VANGL1	1.89597	2.83394	0.0522488	0.704215
IGSF3	-4.38076	0.265852	0.0781669	0.704215
LOC101012649	0.700868	5.73751	0.0792982	0.704215
LOC101013988	-2.86924	-2.67326	0.13028	0.704215
LOC103888146	2.60452	-2.80562	0.168541	0.704215
LOC101017777	-2.49262	-2.86157	0.146094	0.704215
LOC100998789	-1.3268	3.29976	0.15437	0.704215
ZNF697	2.56981	1.87231	0.0769338	0.704215
PHGDH	3.36189	-2.42694	0.0825374	0.704215
LOC103888226	3.05253	-2.58162	0.118819	0.704215
TRNAE-CUC	4.15786	0.571604	0.11978	0.704215
LOC101014695	-3.34684	-1.38705	0.149609	0.704215
FMO5	-2.49262	-2.86157	0.146094	0.704215
LOC103888395	-2.01505	-3.10036	0.198282	0.704215
PDE4DIP	-4.05706	-2.07935	0.0764388	0.704215
LOC101006236	-2.86924	-2.67326	0.13028	0.704215
LOC101009919	-0.553182	5.57402	0.190412	0.704215
TRNAA-AGC	-3.8373	0.851788	0.0557511	0.704215
ANP32E	0.402996	8.52456	0.0925649	0.704215
APH1A	0.372345	8.25165	0.12864	0.704215
LOC101014936	2.66566	-2.77505	0.162912	0.704215
ECM1	2.60302	-2.80637	0.151396	0.704215
ARNT	-0.566081	6.22525	0.105738	0.704215
LOC101025906	2.67706	-2.76935	0.145288	0.704215
SEMA6C	3.00946	-2.60316	0.12152	0.704215
TMOD4	2.74421	-2.73578	0.140027	0.704215
PIP5K1A	3.05253	-2.58162	0.118819	0.704215
SELENBP1	-4.06384	-2.07596	0.074136	0.704215
LOC103875887	2.96364	-2.62606	0.12448	0.704215
TDRKH	-3.67099	-0.814768	0.188348	0.704215
LOC101018512	3.79163	-2.21207	0.0966801	0.704215
LOC101016357	-0.481246	6.64273	0.132533	0.704215
S100A9	-2.85194	-2.68191	0.119612	0.704215
S100A3	-4.35898	0.266096	0.0575583	0.704215
S100A2	-3.61737	0.941398	0.109921	0.704215
FKTN	-3.51883	1.05675	0.200709	0.704215
UBAP2L	0.798688	5.19668	0.0907412	0.704215
HAX1	0.62394	6.39205	0.0655913	0.704215
UBE2Q1	0.626589	5.84017	0.105245	0.704215
PMVK	-0.63554	5.84747	0.101089	0.704215
SHC1	0.792475	5.60045	0.0574725	0.704215
CKS1B	-0.300967	9.11396	0.189223	0.704215
THBS3	3.96063	-0.0787742	0.176316	0.704215
LOC103876377	-2.01505	-3.10036	0.198282	0.704215
DAP3	-0.401665	7.77988	0.124317	0.704215
KIAA0907	-3.12524	0.673094	0.184358	0.704215
UBQLN4	1.19114	3.48455	0.175086	0.704215
GPATCH4	0.437455	6.45338	0.185479	0.704215
RRNAD1	0.721401	5.09961	0.136668	0.704215
NTRK1	-2.60996	-2.8029	0.150119	0.704215
ARHGEF11	1.21419	3.83348	0.116679	0.704215
LOC100998098	2.61718	-2.79929	0.194854	0.704215
AIM2	-2.66363	1.33563	0.144041	0.704215
LOC103877120	-2.43419	-2.89079	0.16589	0.704215
NHLH1	-2.43419	-2.89079	0.16589	0.704215
CD84	2.60452	-2.80562	0.168541	0.704215
TSTD1	3.71532	0.787771	0.152051	0.704215
PPOX	-0.468575	6.91332	0.120087	0.704215
LOC103877348	3.29822	-2.45877	0.0837361	0.704215
FCER1G	-2.69443	-2.76067	0.130325	0.704215
LOC101018019	0.40754	6.90589	0.179383	0.704215
DDR2	2.77429	-2.72074	0.15348	0.704215
HSD17B7	3.06161	-2.57708	0.119955	0.704215
RNF187	0.346696	8.76636	0.141084	0.704215
IBA57	-1.27901	4.19259	0.0601546	0.704215
GJC2	3.38235	-2.41671	0.075022	0.704215
LOC103877474	3.33921	-2.43828	0.0847585	0.704215
LOC101004035	1.02586	4.57009	0.0762039	0.704215
ADCK3	-0.732385	5.09766	0.140939	0.704215
PARP1	0.444421	9.17462	0.0517822	0.704215
ACBD3	0.472574	6.29185	0.165284	0.704215
PYCR2	-0.589832	6.93494	0.0506896	0.704215
SRP9	-0.462329	7.23632	0.10187	0.704215
LOC103877628	-3.26976	-2.473	0.0884787	0.704215
CNIH3	2.53771	-2.83903	0.174972	0.704215
TAF1A	-3.36199	0.525252	0.201377	0.704215
TRNAT-UGU	-3.31473	0.638976	0.157642	0.704215
MARK1	2.38208	-2.91684	0.191191	0.704215
BPNT1	-3.01938	0.316529	0.164707	0.704215
LOC101011482	2.82303	-2.69637	0.14947	0.704215
KCTD3	0.704309	5.46426	0.107232	0.704215
INTS7	-0.558892	5.73508	0.163834	0.704215
LOC101023918	-2.60056	-2.8076	0.137349	0.704215
LOC103878153	-2.85194	-2.68191	0.119612	0.704215
CR2	-2.01505	-3.10036	0.198282	0.704215
PFKFB2	-1.71753	2.9704	0.111332	0.704215
YOD1	-0.667863	5.99279	0.0724447	0.704215
RASSF5	3.63935	0.406219	0.184681	0.704215
SLC45A3	-1.0446	4.23446	0.119905	0.704215
LOC101010420	0.731318	5.90131	0.0551467	0.704215
NFASC	-3.18032	-2.51773	0.118908	0.704215
LOC103878492	2.53771	-2.83903	0.174972	0.704215
TRNAK-UUU	-3.63329	1.75396	0.0721115	0.704215
LOC101004259	4.12569	0.806901	0.116371	0.704215
RABIF	1.93298	3.04126	0.0595846	0.704215
LOC101020853	2.38208	-2.91684	0.191191	0.704215
CSRP1	0.796565	5.58628	0.060824	0.704215
LOC101015995	2.91162	-2.65207	0.14251	0.704215
LOC101007490	-3.57512	-2.32032	0.059069	0.704215
LOC103878971	-2.01505	-3.10036	0.198282	0.704215
LOC101026142	-2.86412	1.34292	0.182568	0.704215
LOC103879302	-2.86924	-2.67326	0.13028	0.704215
LOC103879383	-2.97066	-2.62255	0.123455	0.704215
GLUL	-0.454462	8.64634	0.0576554	0.704215
STX6	0.680383	5.25519	0.13916	0.704215
LOC103879524	3.29822	-2.45877	0.0837361	0.704215
TOR1AIP2	-0.840023	4.34076	0.190137	0.704215
LOC101001239	2.28954	-2.96311	0.201727	0.704215
LOC103879600	2.38208	-2.91684	0.191191	0.704215
RALGPS2	1.17673	3.89386	0.119179	0.704215
LOC103875543	2.66566	-2.77505	0.162912	0.704215
LOC101019798	-4.1185	-2.04864	0.0741295	0.704215
CREG1	0.524544	6.26498	0.129339	0.704215
TBX19	2.67706	-2.76935	0.145288	0.704215
LOC103879930	2.63082	-2.79247	0.188241	0.704215
SLC19A2	2.60452	-2.80562	0.168541	0.704215
LOC101021322	0.384621	7.08405	0.187915	0.704215
LOC101024978	0.585029	5.56192	0.168087	0.704215
LOC100997041	-2.91943	-2.64817	0.115391	0.704215
LOC103880065	-3.18577	-2.515	0.100567	0.704215
ZBTB37	-2.69443	-2.76067	0.130325	0.704215
LOC103880140	-2.49262	-2.86157	0.146094	0.704215
LOC101021552	-0.628305	6.28424	0.0683754	0.704215
ZNF672	-0.811502	4.80878	0.13726	0.704215
LOC100999380	-2.85194	-2.68191	0.119612	0.704215
TRIM58	0.466326	6.22294	0.185343	0.704215
LOC101004511	-2.47114	-2.87231	0.185636	0.704215
GCSAML	2.95214	-2.63181	0.13946	0.704215
LOC101009367	2.77429	-2.72074	0.15348	0.704215
LOC101010061	-3.03799	-2.58889	0.108453	0.704215
ZNF124	-1.53509	3.4521	0.0906967	0.704215
ZNF669	3.97618	-0.10475	0.174103	0.704215
ZNF695	-2.77747	-2.71915	0.124518	0.704215
LOC103880323	-4.76079	-1.72749	0.0503355	0.704215
LOC101018395	-0.943019	5.05531	0.0609563	0.704215
LOC103880363	2.28954	-2.96311	0.201727	0.704215
LOC101022159	3.06161	-2.57708	0.119955	0.704215
ADSS	0.469331	6.84071	0.125411	0.704215
HEATR1	-0.418093	6.66322	0.189955	0.704215
LOC103880591	-2.36565	-2.92506	0.157402	0.704215
ERO1LB	0.752395	4.99404	0.142485	0.704215
GPR137B	2.46409	-2.87584	0.182421	0.704215
NID1	2.66566	-2.77505	0.162912	0.704215
LOC103880675	2.46409	-2.87584	0.182421	0.704215
TARBP1	-1.63645	2.81731	0.185353	0.704215
LOC101011027	-2.43419	-2.89079	0.16589	0.704215
RAB4A	-0.924032	4.95104	0.0738387	0.704215
LOC101003805	3.05701	0.330202	0.168849	0.704215
LOC103880939	1.48759	3.70241	0.06537	0.704215
NSUN3	2.28954	-2.96311	0.201727	0.704215
LOC101011716	3.15664	-2.52956	0.105934	0.704215
ARL6	3.68268	0.2046	0.118212	0.704215
CPOX	-0.425205	9.87876	0.054417	0.704215
FILIP1L	-2.36565	-2.92506	0.157402	0.704215
CMSS1	-0.895845	4.71267	0.111494	0.704215
LOC100997751	2.66566	-2.77505	0.162912	0.704215
TMEM45A	2.38208	-2.91684	0.191191	0.704215
IMPG2	-3.09069	-2.56254	0.10555	0.704215
RPL24	-0.359968	7.97107	0.158631	0.704215
NXPE3	1.14251	4.16762	0.0990758	0.704215
ALCAM	2.1532	2.23972	0.14659	0.704215
LOC101017196	-2.01505	-3.10036	0.198282	0.704215
LOC103881650	4.98899	-1.61339	0.0532522	0.704215
LOC101018989	-1.16728	4.24852	0.0744886	0.704215
GCSAM	2.38208	-2.91684	0.191191	0.704215
KIAA2018	3.59141	0.778511	0.177935	0.704215
LOC101015063	1.1939	3.94642	0.108983	0.704215
LOC101024162	-0.470906	7.57767	0.0816927	0.704215
NDUFB4	-0.427236	7.42495	0.119286	0.704215
HGD	3.09318	-2.56129	0.112245	0.704215
LOC103881866	2.38208	-2.91684	0.191191	0.704215
HCLS1	2.36958	2.16824	0.0519478	0.704215
CSTA	-1.04692	4.10234	0.100817	0.704215
KPNA1	-0.435881	6.65885	0.171657	0.704215
LOC101012555	-3.58525	-1.26785	0.157769	0.704215
PDIA5	-3.73213	0.078426	0.164171	0.704215
SEC22A	-1.69773	2.74133	0.163465	0.704215
CCDC14	-0.530829	6.0022	0.153356	0.704215
LOC103881880	2.82303	-2.69637	0.14947	0.704215
HEG1	-2.47114	-2.87231	0.185636	0.704215
LOC103881887	-2.21144	-3.00216	0.173863	0.704215
SNX4	-1.28474	3.70248	0.170807	0.704215
ROPN1B	-2.97066	-2.62255	0.123455	0.704215
FBLN2	2.46409	-2.87584	0.182421	0.704215
TSEN2	3.24393	0.653876	0.199568	0.704215
LOC101012434	-3.84677	-0.72688	0.167546	0.704215
LOC101015422	-2.32709	-2.94434	0.176585	0.704215
LOC101013874	2.0435	-1.34182	0.168647	0.704215
LOC101016134	2.46409	-2.87584	0.182421	0.704215
ATG7	-1.6052	2.65658	0.189339	0.704215
LOC103881909	0.76462	4.9906	0.136633	0.704215
LOC101023684	-3.13979	-2.53799	0.102936	0.704215
PRRT3	2.60452	-2.80562	0.168541	0.704215
LOC103881922	3.15664	-2.52956	0.105934	0.704215
CAMK1	-2.90958	-2.65309	0.140997	0.704215
BRPF1	-0.708698	5.67121	0.082808	0.704215
SUMF1	-0.995211	4.00001	0.184673	0.704215
GXYLT2	3.02694	-2.59441	0.125745	0.704215
SHQ1	0.762854	5.17417	0.119419	0.704215
FOXP1	0.496723	6.64576	0.122447	0.704215
ARL6IP5	-0.508156	6.01419	0.165595	0.704215
KBTBD8	-2.98115	-2.61731	0.111707	0.704215
LOC101006710	2.60452	-2.80562	0.168541	0.704215
KCTD6	-4.17115	0.0197731	0.125864	0.704215
FLNB	3.97407	0.489112	0.115597	0.704215
ARF4	-0.444777	7.77935	0.0884782	0.704215
IL17RD	2.46409	-2.87584	0.182421	0.704215
ARHGEF3	0.989807	4.16777	0.146293	0.704215
TKT	-0.325623	8.08801	0.194294	0.704215
RFT1	-1.13867	4.40444	0.0706698	0.704215
SFMBT1	2.07075	3.07277	0.0529388	0.704215
GLT8D1	-2.96454	1.70983	0.077758	0.704215
NISCH	0.965016	4.26138	0.150198	0.704215
BAP1	-0.627301	5.52724	0.155017	0.704215
GLYCTK	2.80564	-2.70507	0.135432	0.704215
TLR9	2.56186	2.09384	0.178544	0.704215
POC1A	0.576477	6.61307	0.0742034	0.704215
RPL29	-0.354168	9.28122	0.11801	0.704215
PCBP4	-1.47536	2.9	0.194635	0.704215
LOC100999031	1.48049	3.1551	0.136377	0.704215
ZMYND10	-2.49262	-2.86157	0.146094	0.704215
RASSF1	0.536569	5.65459	0.185538	0.704215
HYAL3	-0.926293	5.07889	0.0618266	0.704215
MON1A	2.1875	2.58932	0.0737116	0.704215
TRAIP	-1.08288	3.6821	0.184146	0.704215
USP19	0.541118	6.63032	0.0909852	0.704215
COL7A1	-3.05956	-2.5781	0.117847	0.704215
SHISA5	5.06711	-1.57433	0.0517168	0.704215
TREX1	-1.43985	3.55593	0.0946021	0.704215
ATRIP	-1.37196	3.96768	0.0618655	0.704215
LOC101020151	2.91162	-2.65207	0.14251	0.704215
LOC101020508	1.06368	4.63853	0.0800896	0.704215
SETD2	0.498132	7.00881	0.0940222	0.704215
LOC101000564	-2.01505	-3.10036	0.198282	0.704215
LTF	2.77429	-2.72074	0.15348	0.704215
LZTFL1	-3.87365	1.23729	0.135688	0.704215
LOC103882096	-3.01648	-2.59964	0.120523	0.704215
TMEM158	-2.47114	-2.87231	0.185636	0.704215
EXOSC7	-0.430773	7.17818	0.133893	0.704215
ZKSCAN7	-3.4131	-2.40133	0.0710211	0.704215
TCAIM	-1.96058	2.81885	0.09661	0.704215
ANO10	2.95214	-2.63181	0.13946	0.704215
ZNF662	4.9859	-1.61493	0.0546245	0.704215
LOC101014350	1.17659	3.73047	0.144551	0.704215
CTNNB1	0.613613	6.39377	0.0672785	0.704215
ZNF620	0.971796	4.67339	0.088561	0.704215
ZNF619	3.46711	0.545105	0.124558	0.704215
LOC101023588	-3.94759	-0.41659	0.168242	0.704215
TTC21A	-2.97066	-2.62255	0.123455	0.704215
OXSR1	1.08873	4.51832	0.0732918	0.704215
VILL	3.20296	-2.5064	0.0954625	0.704215
LOC103882134	-2.21144	-3.00216	0.173863	0.704215
LOC101016985	-2.49262	-2.86157	0.146094	0.704215
DNAJB11	0.586181	5.46026	0.192079	0.704215
DGKG	-2.36565	-2.92506	0.157402	0.704215
LOC100997995	2.86224	-2.67676	0.13137	0.704215
IGF2BP2	0.434077	6.93987	0.150326	0.704215
LIPH	-2.77747	-2.71915	0.124518	0.704215
DNAJC19	-0.889795	4.19509	0.182508	0.704215
CCDC39	2.28954	-2.96311	0.201727	0.704215
LOC100999034	3.29822	-2.45877	0.0837361	0.704215
NDUFB5	-3.18577	-2.515	0.100567	0.704215
MRPL47	-1.24503	4.48823	0.0540627	0.704215
GNB4	-2.36565	-2.92506	0.157402	0.704215
LOC103882182	2.19449	-3.01064	0.191971	0.704215
TNFSF10	1.56006	3.4179	0.0773234	0.704215
LOC103882188	2.91162	-2.65207	0.14251	0.704215
SLC7A14	-2.47114	-2.87231	0.185636	0.704215
LOC103882196	-3.30528	-2.45524	0.0828334	0.704215
LOC101026149	1.1521	4.4572	0.0591658	0.704215
LOC103882199	2.53771	-2.83903	0.174972	0.704215
LOC101026864	2.99051	-2.61263	0.132281	0.704215
ACTRT3	3.81514	0.939478	0.129043	0.704215
SERPINI1	3.50387	-2.35595	0.0645098	0.704215
LOC103882225	-0.600155	5.33883	0.179284	0.704215
PPM1L	-2.43419	-2.89079	0.16589	0.704215
RARRES1	3.79815	1.00121	0.101452	0.704215
GFM1	0.564852	6.60659	0.0931115	0.704215
LOC103882235	-0.801679	5.09313	0.111409	0.704215
PTX3	-2.43419	-2.89079	0.16589	0.704215
LOC103882248	2.66566	-2.77505	0.162912	0.704215
DHX36	0.536897	6.59915	0.0964554	0.704215
P2RY1	4.01672	1.24546	0.126579	0.704215
LOC101017202	2.28387	-1.66008	0.191224	0.704215
LOC103882273	2.61718	-2.79929	0.194854	0.704215
LOC103882275	2.89103	1.96264	0.0505275	0.704215
HPS3	3.89356	0.939114	0.152066	0.704215
GYG1	3.25094	1.3941	0.178785	0.704215
LOC101004166	-2.98115	-2.61731	0.111707	0.704215
PLSCR1	-0.693855	5.88852	0.0689376	0.704215
LOC101008578	-2.43419	-2.89079	0.16589	0.704215
SLC9A9	2.77429	-2.72074	0.15348	0.704215
ATR	1.02006	4.26084	0.124558	0.704215
LOC101023819	-3.67751	-1.22171	0.0998146	0.704215
ATP1B3	0.615092	6.62365	0.0546722	0.704215
LOC103882317	2.38208	-2.91684	0.191191	0.704215
LOC101025235	2.28954	-2.96311	0.201727	0.704215
ZBTB38	-1.48738	3.19468	0.141102	0.704215
FOXL2NB	4.21561	-2.00008	0.0673375	0.704215
FAIM	-3.71349	0.880521	0.188802	0.704215
LOC103882332	-2.52741	-2.84418	0.157266	0.704215
MSL2	-0.640714	6.23658	0.06379	0.704215
LOC101024285	2.52233	2.38817	0.0536943	0.704215
LOC101026633	-2.43762	1.42362	0.195645	0.704215
CDV3	0.358139	8.04989	0.155788	0.704215
LOC101013536	-3.38942	-2.41317	0.074197	0.704215
METTL6	2.165	2.09956	0.117382	0.704215
LOC103882365	-2.85194	-2.68191	0.119612	0.704215
LOC103882370	-3.24319	-2.48629	0.0901565	0.704215
PLCL2	0.949331	5.03925	0.0574177	0.704215
LOC101025350	-3.38942	-2.41317	0.074197	0.704215
KAT2B	-0.432775	6.9929	0.148526	0.704215
SGOL1	-0.589665	6.49306	0.0733099	0.704215
UBE2E2	3.06161	-2.57708	0.119955	0.704215
LOC103882411	3.06161	-2.57708	0.119955	0.704215
SLC4A7	-0.797221	5.30755	0.086612	0.704215
LOC101018157	-3.64533	-1.23781	0.174682	0.704215
LOC103882423	2.77429	-2.72074	0.15348	0.704215
LOC103882434	2.91162	-2.65207	0.14251	0.704215
LOC103882439	2.60452	-2.80562	0.168541	0.704215
CMTM6	0.611027	5.40887	0.16905	0.704215
LOC101007163	3.71496	1.0245	0.168186	0.704215
CRTAP	0.600427	5.81463	0.124672	0.704215
LOC101009950	2.61718	-2.79929	0.194854	0.704215
LOC101013403	-2.98115	-2.61731	0.111707	0.704215
RFC4	1.86655	3.14986	0.0543017	0.704215
LOC103882478	2.35194	2.30265	0.104427	0.704215
HES1	-3.5995	-2.30813	0.0957407	0.704215
CPN2	-2.01505	-3.10036	0.198282	0.704215
LOC103882500	-0.590562	6.08619	0.102069	0.704215
LOC101009039	3.31579	-2.44999	0.087135	0.704215
LOC103882502	-2.21144	-3.00216	0.173863	0.704215
LOC103882504	0.547786	6.0498	0.133964	0.704215
LOC101016263	1.25794	4.11774	0.0708744	0.704215
APOD	2.53771	-2.83903	0.174972	0.704215
LOC103882508	3.09318	-2.56129	0.112245	0.704215
LOC101019003	0.747898	4.91455	0.154654	0.704215
NRROS	-4.15513	0.433768	0.0894967	0.704215
FBXO45	0.627339	6.55606	0.0539926	0.704215
TNK2	2.72202	-2.74688	0.157931	0.704215
YBEY	0.825369	4.3833	0.190392	0.704215
COL6A2	2.60452	-2.80562	0.168541	0.704215
LOC103882534	2.67706	-2.76935	0.145288	0.704215
LOC101016014	2.86224	-2.67676	0.13137	0.704215
AGPAT3	3.92681	0.0568039	0.19457	0.704215
LOC103882557	-1.17634	3.91631	0.120342	0.704215
RRP1	0.767596	5.10763	0.118683	0.704215
LOC101004279	3.20296	-2.5064	0.0954625	0.704215
CBS	1.4465	3.65446	0.0662975	0.704215
NDUFV3	-0.711742	5.82797	0.0675805	0.704215
PDE9A	2.46409	-2.87584	0.182421	0.704215
SLC37A1	3.43344	-2.39116	0.0703375	0.704215
TFF1	3.04102	-2.58737	0.15262	0.704215
ZBTB21	-3.68268	1.59907	0.0833599	0.704215
TMPRSS2	-2.36565	-2.92506	0.157402	0.704215
MX1	-2.49262	-2.86157	0.146094	0.704215
PCP4	-2.47114	-2.87231	0.185636	0.704215
SH3BGR	2.91162	-2.65207	0.14251	0.704215
LOC101013764	2.13726	2.65891	0.161497	0.704215
LOC101017796	-3.98258	-0.399094	0.194211	0.704215
LOC101019583	-0.375691	8.24654	0.125361	0.704215
RUNX1	1.08994	4.51558	0.068746	0.704215
MRPS6	0.647578	5.03736	0.200232	0.704215
LOC101025242	-2.01505	-3.10036	0.198282	0.704215
SON	-0.457021	7.7874	0.0823852	0.704215
C3H21orf59	-0.738018	5.22305	0.121925	0.704215
EVA1C	-2.81263	-2.70157	0.134303	0.704215
LOC101007745	2.72202	-2.74688	0.157931	0.704215
MAP3K7CL	2.60452	-2.80562	0.168541	0.704215
LOC100997055	3.07421	1.51159	0.0700085	0.704215
N6AMT1	-4.20071	0.59699	0.0646491	0.704215
ADAMTS1	-2.47114	-2.87231	0.185636	0.704215
APP	3.65043	-2.28267	0.104134	0.704215
LOC101007508	-3.63513	-2.29032	0.0525297	0.704215
LOC101011258	-4.23006	-0.0847032	0.130221	0.704215
USP25	-0.906387	4.1369	0.192053	0.704215
GPER1	2.60302	-2.80637	0.151396	0.704215
MAFK	2.91162	-2.65207	0.14251	0.704215
MAD1L1	2.83336	2.12562	0.0880137	0.704215
LOC103882718	2.32024	-2.94776	0.178101	0.704215
TTYH3	2.46409	-2.87584	0.182421	0.704215
RBAK	0.931033	4.67394	0.10305	0.704215
SLC29A4	-2.01505	-3.10036	0.198282	0.704215
WIPI2	-0.475861	6.13295	0.182632	0.704215
CYTH3	0.600495	6.08631	0.0973854	0.704215
LOC101004754	-0.439667	6.32998	0.193471	0.704215
ZDHHC4	0.840186	4.39692	0.172845	0.704215
ZNF853	2.86868	-2.67354	0.145832	0.704215
CCZ1B	-0.951318	5.13896	0.0504524	0.704215
BAIAP2L1	3.36189	-2.42694	0.0825374	0.704215
SMURF1	-1.5167	3.02273	0.165595	0.704215
LOC103882744	2.95214	-2.63181	0.13946	0.704215
ARPC1B	0.432537	6.70882	0.165138	0.704215
PDAP1	-0.434356	7.75122	0.0979581	0.704215
TRNAW-CCA	-2.69443	-2.76067	0.130325	0.704215
ZNF655	0.840183	5.07903	0.0900599	0.704215
MBLAC1	-2.91943	-2.64817	0.115391	0.704215
POP7	-0.353055	7.89148	0.174929	0.704215
EPO	-2.60996	-2.8029	0.150119	0.704215
UFSP1	2.46787	2.46713	0.0573494	0.704215
ACHE	0.709384	5.50435	0.10012	0.704215
LOC103882750	-2.86924	-2.67326	0.13028	0.704215
ZNHIT1	0.609873	6.54586	0.0609402	0.704215
TMEM120A	-2.32709	-2.94434	0.176585	0.704215
HIP1	4.01106	-2.10235	0.0864034	0.704215
CLDN4	2.63082	-2.79247	0.188241	0.704215
EIF4H	0.495746	7.22976	0.0800706	0.704215
CLIP2	2.80284	1.50986	0.0903379	0.704215
GTF2IRD1	3.6089	-0.713685	0.128833	0.704215
GTF2I	0.441773	8.03544	0.0807483	0.704215
NCF1	2.74421	-2.73578	0.140027	0.704215
LOC101022056	2.4273	-2.89424	0.167311	0.704215
LOC101022412	-3.18577	-2.515	0.100567	0.704215
LOC101026402	4.0379	1.3993	0.0881596	0.704215
TMEM248	0.512976	7.57887	0.0550589	0.704215
LOC101003232	2.46409	-2.87584	0.182421	0.704215
LOC103882777	-4.57783	0.0891792	0.0895394	0.704215
LOC101002549	-3.07603	0.491747	0.186123	0.704215
CRCP	-0.466656	6.08744	0.198657	0.704215
LOC101009831	-1.03435	4.32533	0.14478	0.704215
LOC101014358	2.91162	-2.65207	0.14251	0.704215
LOC103882801	-2.20128	-3.00724	0.190337	0.704215
LOC101019586	2.32024	-2.94776	0.178101	0.704215
LOC103882809	-2.69443	-2.76067	0.130325	0.704215
LOC100998691	-3.1387	-2.53853	0.104807	0.704215
CHCHD2	-0.495483	8.07726	0.050297	0.704215
ZNF713	2.99051	-2.61263	0.132281	0.704215
LOC103882817	-2.92173	-2.64702	0.126688	0.704215
LOC101004635	-2.92173	-2.64702	0.126688	0.704215
ZPBP	-2.49262	-2.86157	0.146094	0.704215
LOC101016634	1.13189	4.29386	0.0679329	0.704215
C3H7orf57	-2.60056	-2.8076	0.137349	0.704215
PKD1L1	1.84653	2.92288	0.0913048	0.704215
LOC103882852	2.66566	-2.77505	0.162912	0.704215
LOC101025354	3.88158	-2.16709	0.097769	0.704215
RAMP3	2.86868	-2.67354	0.145832	0.704215
LOC103882865	2.96364	-2.62606	0.12448	0.704215
TMED4	-0.790357	5.62617	0.0526069	0.704215
YKT6	0.70983	5.76895	0.075847	0.704215
POLM	-4.21397	0.0411805	0.114804	0.704215
DBNL	0.531935	5.99859	0.152731	0.704215
PSMA2	-0.399063	6.89999	0.194556	0.704215
RALA	1.01931	4.00755	0.165621	0.704215
LOC101005807	-2.89562	-2.66008	0.145435	0.704215
STARD3NL	1.20859	4.1421	0.0764519	0.704215
EPDR1	0.441093	7.23338	0.118469	0.704215
SFRP4	2.77429	-2.72074	0.15348	0.704215
LOC103882896	2.28954	-2.96311	0.201727	0.704215
KIAA0895	2.28954	-2.96311	0.201727	0.704215
LOC103882901	2.86224	-2.67676	0.13137	0.704215
LOC103882908	3.36524	0.269161	0.159745	0.704215
KBTBD2	-0.729567	5.20833	0.125822	0.704215
PLEKHA8	1.69447	2.71993	0.185843	0.704215
SCRN1	2.10065	1.82343	0.195436	0.704215
LOC103882937	-2.36565	-2.92506	0.157402	0.704215
HIBADH	1.22928	3.80599	0.11716	0.704215
LOC103882949	-2.32709	-2.94434	0.176585	0.704215
LOC100997884	-2.49262	-2.86157	0.146094	0.704215
C3H7orf31	2.60452	-2.80562	0.168541	0.704215
STK31	3.23613	-2.48982	0.0911223	0.704215
LOC103882975	2.9611	1.31541	0.125601	0.704215
MALSU1	-0.649945	5.22038	0.17524	0.704215
GPNMB	2.28954	-2.96311	0.201727	0.704215
LOC103882977	3.67425	0.650973	0.173106	0.704215
LOC101017095	3.15664	-2.52956	0.105934	0.704215
LOC101021100	-0.420796	8.68468	0.0753158	0.704215
LOC103883009	2.53771	-2.83903	0.174972	0.704215
LOC100997656	-4.71952	-0.588565	0.0916448	0.704215
LOC101000926	-2.43419	-2.89079	0.16589	0.704215
LOC103883021	-2.60056	-2.8076	0.137349	0.704215
LOC103883038	4.26325	-1.97626	0.0779222	0.704215
LOC101010329	-1.60354	2.94	0.160192	0.704215
PHF14	0.557959	5.45773	0.191278	0.704215
LOC101013900	-4.05706	-2.07935	0.0764388	0.704215
LOC101004058	3.20296	-2.5064	0.0954625	0.704215
LOC101011052	-3.65864	-2.27856	0.0509838	0.704215
LOC101013552	-1.28051	3.20973	0.155969	0.704215
SAMD9L	-1.92948	2.44554	0.151205	0.704215
LOC101014496	-2.36565	-2.92506	0.157402	0.704215
RBM48	1.85323	3.36212	0.0697344	0.704215
PEX1	0.857056	4.38783	0.167933	0.704215
LOC101020765	-2.6041	0.578048	0.170102	0.704215
LOC101022776	-0.406653	6.76929	0.196588	0.704215
CDK14	-2.26725	-1.51664	0.19289	0.704215
CFAP69	-2.60996	-2.8029	0.150119	0.704215
STEAP1	2.60452	-2.80562	0.168541	0.704215
LOC103883095	2.82303	-2.69637	0.14947	0.704215
RUNDC3B	-2.91943	-2.64817	0.115391	0.704215
LOC101014603	-2.36565	-2.92506	0.157402	0.704215
LOC103883116	-2.77747	-2.71915	0.124518	0.704215
LOC101024991	-4.36579	-0.0763879	0.0903484	0.704215
LOC100998481	-2.86924	-2.67326	0.13028	0.704215
FAM185A	-2.77747	-2.71915	0.124518	0.704215
FBXL13	3.35539	-2.43019	0.0776703	0.704215
LOC103883134	-2.21144	-3.00216	0.173863	0.704215
PSMC2	-0.707037	5.8951	0.064422	0.704215
RELN	0.716642	5.97394	0.0547204	0.704215
ORC5	-1.37851	4.02507	0.0661498	0.704215
PUS7	-0.528301	5.89364	0.165805	0.704215
PIK3CG	-2.98115	-2.61731	0.111707	0.704215
LOC101020767	-2.01505	-3.10036	0.198282	0.704215
LOC101021102	-0.669675	5.71024	0.0965816	0.704215
BCAP29	-0.876791	4.31583	0.176105	0.704215
THAP5	-0.944077	4.65828	0.0923076	0.704215
LOC100999411	2.77429	-2.72074	0.15348	0.704215
LOC101002904	5.05914	-1.57831	0.0517331	0.704215
LOC101009279	-2.85194	-2.68191	0.119612	0.704215
C3H7orf60	-1.56671	3.06024	0.143643	0.704215
LOC101008822	-1.1047	3.65427	0.190503	0.704215
FOXP2	-2.80196	1.67214	0.0976681	0.704215
TES	2.23461	1.90513	0.167383	0.704215
CAV2	2.82303	-2.69637	0.14947	0.704215
LOC103883192	2.02567	2.6056	0.0808759	0.704215
LSM8	-0.362768	7.22676	0.199492	0.704215
LOC101019717	2.82303	-2.69637	0.14947	0.704215
IQUB	-2.49262	-2.86157	0.146094	0.704215
LOC101007055	2.86868	-2.67354	0.145832	0.704215
LOC103883224	-2.01505	-3.10036	0.198282	0.704215
RBM28	-0.529448	6.28754	0.124105	0.704215
IMPDH1	3.40522	-2.40527	0.0785008	0.704215
UBE2H	1.39771	4.19379	0.0632513	0.704215
LOC103883243	2.67706	-2.76935	0.145288	0.704215
LOC103883244	2.38208	-2.91684	0.191191	0.704215
LOC101019592	-2.32709	-2.94434	0.176585	0.704215
LOC103883261	-3.10022	-2.55777	0.111112	0.704215
LRGUK	2.38208	-2.91684	0.191191	0.704215
C3H7orf49	1.0288	4.48628	0.096041	0.704215
LOC103883272	-2.85194	-2.68191	0.119612	0.704215
CREB3L2	0.398287	6.84386	0.194876	0.704215
LOC101007176	-2.36565	-2.92506	0.157402	0.704215
SVOPL	-0.860138	4.89493	0.0895397	0.704215
LOC101011977	2.60452	-2.80562	0.168541	0.704215
LOC103883282	-3.53049	0.752063	0.136217	0.704215
UBN2	-0.742721	5.2125	0.11262	0.704215
LOC103883284	-2.01505	-3.10036	0.198282	0.704215
TRNAR-CCU	-3.03799	-2.58889	0.108453	0.704215
C3H7orf55	-3.91583	-2.14997	0.0821094	0.704215
SLC37A3	3.26784	-2.47396	0.0872371	0.704215
LOC101023602	-2.52741	-2.84418	0.157266	0.704215
LOC103883332	2.46409	-2.87584	0.182421	0.704215
ZNF425	3.29159	-2.46209	0.0896851	0.704215
LOC101016894	3.20296	-2.5064	0.0954625	0.704215
LOC103883337	-3.18577	-2.515	0.100567	0.704215
LOC103883338	2.32024	-2.94776	0.178101	0.704215
KCNH2	-0.504806	6.03449	0.172459	0.704215
ABCB8	2.37981	1.30286	0.183856	0.704215
ASIC3	2.60302	-2.80637	0.151396	0.704215
FASTK	0.423704	8.95205	0.0678341	0.704215
PRKAG2	-1.81467	2.69914	0.1424	0.704215
LOC101009836	0.408964	6.53625	0.200041	0.704215
XRCC2	-4.00838	0.848448	0.155428	0.704215
ACTR3B	-1.13551	3.60477	0.182139	0.704215
LOC103883392	2.66566	-2.77505	0.162912	0.704215
LOC101006155	2.82303	-2.69637	0.14947	0.704215
SERPINB1	4.08039	1.0721	0.0962877	0.704215
SERPINB9	3.3009	-2.45743	0.132503	0.704215
LOC101016030	-0.769229	5.43158	0.0807234	0.704215
LOC103883422	-2.98115	-2.61731	0.111707	0.704215
F13A1	2.82303	-2.69637	0.14947	0.704215
LOC103883437	2.38208	-2.91684	0.191191	0.704215
SSR1	0.443475	6.79019	0.153037	0.704215
LOC101013311	2.53771	-2.83903	0.174972	0.704215
SNRNP48	-0.643969	5.89868	0.0909162	0.704215
LOC101019827	3.5661	-2.32483	0.114321	0.704215
GCNT2	-2.47114	-2.87231	0.185636	0.704215
C4H6orf52	-3.22899	-2.49339	0.0946424	0.704215
PAK1IP1	-0.763541	5.656	0.070966	0.704215
TMEM14B	-0.36087	8.32253	0.13798	0.704215
LOC100997781	3.06161	-2.57708	0.119955	0.704215
HIVEP1	1.47742	3.38198	0.138867	0.704215
TBC1D7	1.32987	3.84556	0.0891334	0.704215
GFOD1	-2.49262	-2.86157	0.146094	0.704215
LOC101010446	-2.01505	-3.10036	0.198282	0.704215
MYLIP	1.75928	3.10096	0.0798735	0.704215
LOC101013909	3.05253	-2.58162	0.118819	0.704215
NUP153	0.699654	5.87176	0.0692849	0.704215
KIF13A	2.73944	1.65609	0.180958	0.704215
LOC103883503	-2.32709	-2.94434	0.176585	0.704215
KDM1B	-1.53812	2.91123	0.181787	0.704215
HDGFL1	3.40522	-2.40527	0.0785008	0.704215
LOC103883533	2.91162	-2.65207	0.14251	0.704215
LRRC16A	-3.32059	1.31649	0.0660163	0.704215
LOC101018173	-3.05956	-2.5781	0.117847	0.704215
LOC101017811	0.363884	8.39333	0.132121	0.704215
LOC101022996	-3.84584	-0.276814	0.191613	0.704215
LOC101023356	4.05687	-2.07945	0.0844362	0.704215
LOC100999657	1.6719	2.39324	0.153861	0.704215
LOC101024405	0.858884	4.58742	0.109066	0.704215
BTN2A2	1.37534	2.89048	0.110586	0.704215
BTN2A1	0.42126	7.32766	0.132019	0.704215
BTN1A1	-2.47114	-2.87231	0.185636	0.704215
HMGN4	0.478222	6.86648	0.117805	0.704215
TRNAI-AAU	-1.56619	2.98352	0.159022	0.704215
TRNAI-UAU	2.91162	-2.65207	0.14251	0.704215
LOC101010089	2.77297	1.36097	0.145635	0.704215
LOC101011982	3.09318	-2.56129	0.112245	0.704215
ZNF184	-1.8014	3.24638	0.0615996	0.704215
LOC101022063	-4.42007	0.622647	0.0503254	0.704215
NKAPL	-3.22899	-2.49339	0.0946424	0.704215
ZSCAN31	-2.20128	-3.00724	0.190337	0.704215
ZBED9	-2.97066	-2.62255	0.123455	0.704215
LOC101014139	-0.301458	10.0035	0.170224	0.704215
RNF39	3.16819	-2.52379	0.100347	0.704215
RPP21	-1.00701	4.17738	0.165823	0.704215
LOC103875481	3.04102	-2.58737	0.15262	0.704215
GNL1	0.675299	5.38167	0.130403	0.704215
DHX16	1.28237	3.69832	0.172261	0.704215
GTF2H4	0.414432	7.05117	0.161537	0.704215
LOC101008715	4.04749	-2.08414	0.0898555	0.704215
LTA	2.91472	-2.65052	0.127744	0.704215
AIF1	3.18573	-2.51502	0.102108	0.704215
C4H6orf47	0.664772	5.59878	0.101022	0.704215
LY6G5B	2.45415	1.73034	0.178929	0.704215
MSH5	2.66566	-2.77505	0.162912	0.704215
DXO	-1.61506	3.21239	0.104828	0.704215
ATF6B	0.420615	7.71004	0.111543	0.704215
AGPAT1	-0.427586	7.943	0.0942246	0.704215
PBX2	-0.473339	7.5753	0.0778121	0.704215
LOC101009840	-2.75119	-2.73229	0.138856	0.704215
TAP1	-3.78041	0.809257	0.146193	0.704215
PSMB9	-3.95539	-2.13019	0.0777936	0.704215
BRD2	0.463462	8.36821	0.0567372	0.704215
LOC101018895	-2.43419	-2.89079	0.16589	0.704215
LOC103883615	-2.77747	-2.71915	0.124518	0.704215
B3GALT4	2.80564	-2.70507	0.135432	0.704215
KIFC1	0.403496	8.4315	0.093811	0.704215
BAK1	-1.27747	3.82476	0.0929097	0.704215
NUDT3	0.52949	5.67793	0.195741	0.704215
C4H6orf106	-1.56205	2.77196	0.122422	0.704215
TCP11	-3.01648	-2.59964	0.120523	0.704215
SCUBE3	4.66858	-0.608323	0.0729986	0.704215
FANCE	-0.652683	5.90912	0.0845396	0.704215
RPL10A	-0.332596	10.3236	0.12525	0.704215
LOC101017463	0.594986	6.68599	0.0614263	0.704215
ZNF418	3.0947	-2.56053	0.114786	0.704215
SRPK1	-0.483423	6.67163	0.128274	0.704215
LOC103883633	-3.05956	-2.5781	0.117847	0.704215
C4H6orf222	2.60452	-2.80562	0.168541	0.704215
LOC103883639	1.32047	3.79229	0.0799397	0.704215
CDKN1A	3.77786	-2.21895	0.100394	0.704215
C4H6orf89	0.390236	6.62287	0.200357	0.704215
LOC101008243	2.86868	-2.67354	0.145832	0.704215
KCNK5	0.825115	5.1903	0.0827369	0.704215
TFEB	3.26784	-2.47396	0.0872371	0.704215
PGC	-3.1387	-2.53853	0.104807	0.704215
USP49	-0.897086	4.1608	0.192393	0.704215
MED20	1.23166	3.50935	0.145115	0.704215
TBCC	1.26974	4.17364	0.0640654	0.704215
GLTSCR1L	0.443288	6.44818	0.18513	0.704215
GNMT	3.87294	-2.17141	0.0982541	0.704215
PPP2R5D	-0.384735	7.23675	0.172464	0.704215
MEA1	0.941585	4.59648	0.107421	0.704215
SRF	-0.429721	7.21435	0.128678	0.704215
CUL9	0.584731	5.85292	0.128547	0.704215
CRIP3	2.32024	-2.94776	0.178101	0.704215
[truncated: 37,025 more rows]
