# Supplementary material for: Effect of the LSD1 inhibitor RN-1 on γ-globin and global gene expression during erythroid differentiation in baboons (Papio anubis)
Source: PLoS One. 2023 Dec 22;18(12):e0289860. doi: 10.1371/journal.pone.0289860 (PMC10745162; doi:10.1371/journal.pone.0289860)
Supplement: S3 Table — Results of global gene expression assay of bone marrow erythroblasts purified following administration of the longer term RN-1 treatment to baboons (n = 2). (XLSX) [file pone.0289860.s003.xlsx]

## Sheet: LTT vs CTRL
Genes up- and down regulated in baboons treated with the long-term RN-1 regimen
Gene	LTT vs CTRL : logFC	LTT vs CTRL : logCPM	LTT vs CTRL : PValue	LTT vs CTRL : QValue	UP or DN in LTT			Genes significantly up-regulated in LTT
EPCAM	11.9129	6.04833	1.92222e-08	1.14962e-05	UP
LOC101011080	11.7153	5.87066	9.76104e-12	1.59211e-08	UP
LOC100998171	10.4074	4.56466	1.89211e-16	6.78966e-13	UP
ENPP3	9.55838	3.73356	1.31466e-09	1.17938e-06	UP
FCGBP	9.52963	3.72022	4.74182e-09	3.66456e-06	UP			Genes significantly down-regulated in LTT
LOC101020071	9.38911	3.56897	1.63115e-08	1.04522e-05	UP
HDC	9.03733	3.23587	1.45831e-06	0.0005233	UP
LOC103879556	9.02334	3.21934	1.71598e-06	0.000580909	UP
HHIP	9.00126	3.21416	2.78509e-06	0.000861553	UP
LOC100998153	8.93734	3.11058	1.51793e-05	0.00373078	UP
CRYM	8.80749	2.99415	2.4897e-05	0.00595604	UP
TNNI3	8.78368	2.97515	2.56309e-05	0.00605091	UP
PTPRE	8.72141	2.96216	5.08384e-05	0.00970365	UP
UPP1	8.7203	2.93407	2.86179e-05	0.00666834	UP
KIAA0226	8.70149	2.92375	3.31801e-05	0.00735936	UP
GATA2	8.63651	2.86544	5.43037e-05	0.0101491	UP
PALMD	8.63034	2.81181	0.000191504	0.0283965	UP
DDX60	8.57148	2.75974	0.000213025	0.0308233	UP
LOC101024587	8.52942	2.75823	0.000113763	0.0186545	UP
SLC12A3	8.49431	2.74035	0.000159177	0.0246202	UP
LOC101007258	8.42646	2.66328	0.000216778	0.0311155	UP
NXN	8.3828	2.64193	0.000328003	0.0432722	UP
GAB2	7.17533	3.62714	2.95776e-07	0.000131147	UP
LOC103887771	6.874	4.70861	2.89825e-14	6.50005e-11	UP
MESDC1	6.8115	4.07743	7.18855e-10	7.58688e-07	UP
SLC18A2	6.3286	5.68053	1.07232e-20	4.8099e-17	UP
VIM	5.79041	4.04376	8.16519e-09	5.85999e-06	UP
CCNG2	5.71488	4.53998	5.72903e-11	7.90694e-08	UP
LITAF	5.59539	3.77941	1.69023e-06	0.000580909	UP
SPOCK1	5.46864	3.33046	3.7875e-05	0.00828723	UP
TRAF5	5.41033	3.74386	9.70226e-06	0.00259818	UP
MX1	5.05792	3.92561	5.00262e-05	0.00965129	UP
NQO1	5.02644	4.14483	3.18974e-06	0.000953839	UP
LOC101012762	4.87862	4.29644	2.80534e-08	1.49441e-05	UP
C2CD4B	4.79857	3.47346	0.000105655	0.0175524	UP
DDX60L	4.78247	4.6625	4.3953e-09	3.58457e-06	UP
LOC100998438	4.70433	6.08447	3.46404e-09	2.95961e-06	UP
LOC101026402	4.60278	5.59377	8.19751e-11	1.05057e-07	UP
FABP5	4.5955	4.23409	5.58932e-05	0.0103385	UP
RNF213	4.54586	5.80843	5.35987e-16	1.37492e-12	UP
LOC101001187	4.4947	5.3255	1.38275e-13	2.7566e-10	UP
LOC101014676	4.45455	5.13195	6.23152e-08	3.10572e-05	UP
LOC103884036	4.35737	4.35535	1.01732e-06	0.000388357	UP
LOC103887744	4.16149	4.28334	6.85993e-06	0.00192314	UP
AHNAK	4.04514	4.8841	2.99689e-07	0.000131147	UP
MPZL1	3.9963	3.90352	4.80154e-05	0.00944696	UP
LOC101020101	3.90107	4.22121	2.24684e-06	0.000746533	UP
ID2	3.60719	5.34871	1.08343e-05	0.00278264	UP
SYNE2	3.58397	6.46154	5.36418e-16	1.37492e-12	UP
CAPN3	3.5749	5.33782	2.76279e-10	3.30467e-07	UP
RNASET2	3.5475	6.35517	4.57415e-05	0.00919382	UP
CALD1	3.52867	4.74495	3.26328e-05	0.00735936	UP
IFI6	3.52201	6.00038	4.16409e-05	0.00889429	UP
SCARB2	3.45745	5.65704	4.90188e-09	3.66456e-06	UP
PTGER3	3.44587	4.50073	1.25827e-05	0.00313553	UP
JUN	3.38813	6.45335	5.59484e-08	2.86807e-05	UP
PHACTR2	3.30398	4.78591	1.11751e-06	0.000417717	UP
SHROOM3	3.18383	5.48411	1.08492e-08	7.2592e-06	UP
TANC1	3.06376	8.51305	3.90065e-11	5.83212e-08	UP
LOC101020257	2.99345	4.87735	5.07923e-07	0.000207117	UP
PBX1	2.82428	5.4822	1.80663e-08	1.11774e-05	UP
LYN	2.81853	7.19211	8.67773e-10	8.64977e-07	UP
AGO4	2.79251	4.51268	9.60747e-05	0.0162785	UP
ACP5	2.78165	5.53934	2.56729e-08	1.43945e-05	UP
FAM111B	2.68897	6.21627	9.77054e-10	9.22647e-07	UP
DNAI2	2.65511	5.05184	1.14755e-05	0.00289991	UP
HBG2	2.63382	10.0975	0.000197547	0.0290524	UP
TNRC18	2.6018	5.93247	1.00304e-07	4.86394e-05	UP
LOC100999343	2.55932	6.52406	5.54106e-10	6.21361e-07	UP
S100A10	2.53869	5.83095	3.26879e-07	0.00013964	UP
SLC7A5	2.53046	7.67499	4.51004e-13	8.09191e-10	UP
ANKRD28	2.49817	5.46202	8.16437e-06	0.00225362	UP
USP44	2.48023	4.70742	7.79065e-05	0.013978	UP
MT2A	2.39559	7.35854	7.50971e-05	0.01361	UP
CHST1	2.39437	7.42316	1.0924e-08	7.2592e-06	UP
CD97	2.35257	4.78083	8.89113e-05	0.0153389	UP
IRF2BPL	2.28114	5.62492	5.18334e-06	0.00149068	UP
RPS15	2.28061	7.79575	0.000184568	0.0276157	UP
LOC101015560	2.2685	5.6008	1.00625e-05	0.00265501	UP
PER1	2.23539	7.0152	1.09284e-07	5.15995e-05	UP
MICAL2	2.23344	5.23762	0.000123629	0.0198049	UP
SOX4	2.20994	7.25971	2.83191e-08	1.49441e-05	UP
LOC101000804	2.14281	5.09831	0.000116263	0.0187928	UP
IFI16	2.13565	7.24558	2.61687e-06	0.000838427	UP
DOCK11	2.12998	5.5824	8.31826e-06	0.00226131	UP
PLP2	2.07413	6.86961	1.99467e-07	9.1765e-05	UP
TSC22D3	2.07028	5.63917	0.000224695	0.031744	UP
B3GNT7	2.06142	5.37053	0.00016887	0.0258963	UP
SRGN	2.02854	6.17158	0.000227408	0.0318763	UP
ITPR2	2.02789	6.218	5.61917e-07	0.000224042	UP
ADD3	1.97594	5.60552	7.31663e-05	0.0133954	UP
ALDH9A1	1.96434	5.99528	4.84405e-05	0.00944696	UP
LOC101016522	1.94867	6.85066	4.33492e-05	0.00893991	UP
CALM1	1.88644	7.40536	4.44168e-07	0.000185331	UP
TRIB2	1.87621	8.64063	2.47316e-08	1.4314e-05	UP
CD99	1.87391	6.65686	2.66447e-06	0.000838699	UP
ARL8A	1.83625	6.44737	2.95931e-06	0.000899932	UP
WWC3	1.83545	6.13922	4.27744e-05	0.00892393	UP
ENC1	1.83404	8.48324	0.000307292	0.041145	UP
BNIP3L	1.82528	7.81876	8.01564e-07	0.000312645	UP
LOC103882224	1.80816	7.18216	1.21769e-06	0.000445872	UP
XYLT1	1.76164	5.84138	0.000184699	0.0276157	UP
SLC18B1	1.70548	6.27577	8.74973e-05	0.0153389	UP
GFI1B	1.64841	7.86127	1.67397e-06	0.000580909	UP
CTDSP2	1.64807	5.99875	0.000291751	0.0399588	UP
MESDC2	1.63636	6.51825	3.98106e-05	0.00860581	UP
STOM	1.63562	7.08979	5.23424e-06	0.00149068	UP
ALOX15	1.52836	9.61146	0.00033609	0.0440155	UP
TJP2	1.5127	7.11469	8.73639e-05	0.0153389	UP
C11H12orf57	1.48909	6.49726	0.000262236	0.0361926	UP
LPIN2	1.46614	7.52841	4.61177e-05	0.00919382	UP
GBGT1	1.46575	6.18002	0.000344733	0.0448203	UP
HERC1	1.46313	7.99081	2.37616e-05	0.00576123	UP
SYNJ1	1.37954	6.63987	0.000208044	0.0303474	UP
RFK	1.3757	7.67707	5.3151e-05	0.0100383	UP
DAP	1.3691	6.86447	0.000297226	0.0401445	UP
LOC100997237	1.33888	6.70986	0.000240753	0.0334851	UP
FUOM	1.27012	8.66228	0.000146344	0.0228322	UP
BSG	1.26332	9.7203	0.000223792	0.031744	UP
ALDH18A1	-1.30863	7.02701	0.000297582	0.0401445	DN
HOOK1	-1.32117	7.41484	8.88938e-05	0.0153389	DN
CXXC5	-1.35335	7.80495	4.41286e-05	0.00899722	DN
LOC101010379	-1.56328	7.36256	9.61721e-05	0.0162785	DN
SMIM1	-1.6224	7.84908	3.89231e-06	0.00114485	DN
WRAP73	-1.70278	6.36778	0.000127662	0.0200923	DN
LOC103882225	-2.49395	4.95694	3.32242e-05	0.00735936	DN
DHCR7	-2.79986	4.60928	4.27085e-05	0.00892393	DN
IGFBP2	-2.87631	5.13874	0.000326656	0.0432722	DN
HES5	-2.97626	4.34836	3.12906e-05	0.00719764	DN
GAPDH	-3.0188	5.22324	2.53999e-06	0.00082859	DN
B9D1	-3.5772	3.71281	0.000126187	0.0200358	DN
NEXN	-3.70561	3.86313	0.000102536	0.0171935	DN
LOC101026618	-6.48186	5.96794	2.06858e-25	1.23715e-21	DN
CCDC115	-7.45785	6.07913	1.08017e-29	9.69024e-26	DN
LOC101008044	-7.6806	5.99405	2.0697e-32	3.71346e-28	DN
PAGE1	-8.55165	2.79117	0.000175129	0.0266286	DN
HOXB9	-8.58064	2.82468	0.000114368	0.0186545	DN
CSGALNACT1	-9.64441	3.89516	1.08564e-05	0.00278264	DN
TMOD3	1.57226	5.71069	0.000480971	0.0616398
LOC103880465	8.3365	2.6043	0.000479175	0.0616398
PMAIP1	1.92862	5.23865	0.000493886	0.0628461
TRPM6	3.11435	3.79359	0.000507305	0.0640991
CD2	1.13885	8.03797	0.000512241	0.0642701
STK32C	8.35883	2.63055	0.000516435	0.0643464
IQGAP1	1.2491	6.80383	0.000577198	0.0714212
FDX1	2.51751	4.21516	0.000587327	0.0716859
MYADM	1.94247	5.58138	0.000583422	0.0716859
STAMBPL1	4.18874	3.36825	0.000626828	0.0759902
CEP55	6.223	2.70554	0.000634206	0.0763687
LOC101000673	6.24179	2.70036	0.000672207	0.080405
PKD1L1	2.72913	3.98291	0.000725887	0.0862508
ACBD6	-2.016	4.80247	0.000744908	0.0865344
DLK1	-4.29685	3.8157	0.000734436	0.0865344
ABCB9	-2.94843	3.88468	0.00075239	0.0865344
EIF2AK3	1.67252	5.37934	0.000747816	0.0865344
TMEM126B	-1.31494	6.2696	0.00075118	0.0865344
LOC103878244	1.14931	7.34604	0.000794909	0.0908424
HSPD1	-1.56278	5.77715	0.000808356	0.0917944
QTRTD1	2.89516	3.77426	0.00082152	0.0927026
EPHB6	1.50782	5.79924	0.000843178	0.0945518
SNAPC1	-2.4281	4.19014	0.000869866	0.0969387
LOC103887555	-2.89757	4.39681	0.000886477	0.0981801
SPHK1	-2.20244	4.68034	0.000897547	0.0987962
PCSK6	-3.05405	4.03916	0.000909451	0.0994961
LOC101020737	4.74087	2.95581	0.000924825	0.100565
LOC101006256	6.16813	2.6406	0.000931095	0.100637
CLOCK	2.91205	3.84545	0.000937217	0.100692
ARVCF	-1.51572	5.81264	0.000958715	0.101783
FAM132B	1.74933	5.96584	0.000953259	0.101783
REPIN1	-1.63327	5.34638	0.000985233	0.103917
ANXA4	-1.93934	5.17368	0.000990401	0.103917
LOC101018976	1.86792	4.85702	0.00100448	0.104148
SYNM	-2.75368	4.38184	0.00101002	0.104148
TTC7B	-2.43701	4.28144	0.00100142	0.104148
FMNL2	8.18329	2.46582	0.00107572	0.109663
ABL1	1.17291	6.82927	0.00107263	0.109663
SPTBN1	3.3159	3.49372	0.00111182	0.112703
CDK19	1.10938	7.95171	0.00112333	0.11323
FAR2	-1.78431	5.1869	0.00113034	0.113299
SLC2A3	1.30334	6.14509	0.00114735	0.113733
LOC103875536	1.95577	8.4147	0.00114396	0.113733
ARFGEF2	1.36802	5.91261	0.00117152	0.115491
SBSPON	1.18668	7.5782	0.00118017	0.115708
LOC100999962	-1.43124	6.05742	0.00119881	0.116268
TMEM2	2.257	4.47074	0.00119884	0.116268
LY6G6F	-1.73245	5.51054	0.00122546	0.11821
SREK1	1.06271	8.31513	0.00125055	0.119884
MYO5C	-2.04303	4.59024	0.00125617	0.119884
RGS10	-2.34173	4.1789	0.00126499	0.120087
CLDN1	3.27999	3.73473	0.00129016	0.121832
TRIM10	-1.15697	8.18412	0.00133067	0.124348
SORL1	2.05209	6.34561	0.00132556	0.124348
LOC101001302	-1.1253	8.23913	0.00140159	0.129626
ETV6	1.54184	5.60682	0.00140136	0.129626
NEO1	-2.695	4.48319	0.00142362	0.129968
NME1	-1.40284	5.82345	0.00142703	0.129968
ZNF521	6.00973	2.59908	0.00142053	0.129968
EGLN1	2.15587	4.44865	0.00144701	0.131123
SERPINI1	8.07178	2.33808	0.00151019	0.13616
MYRF	-4.03049	3.08453	0.0015187	0.136242
OSM	6.20441	2.71587	0.00155234	0.137881
LOC101015730	8.24186	2.4456	0.00154491	0.137881
TPGS2	-1.2275	6.51615	0.00156595	0.138405
SERPINA5	1.50728	6.01751	0.00157901	0.138875
LOC101022733	1.84943	4.74182	0.00159507	0.139339
NAP1L5	-1.82587	4.79452	0.00159981	0.139339
ATP8A1	1.18434	6.47312	0.00161438	0.139929
TNFSF10	2.25909	4.50244	0.00162385	0.140072
SNX14	1.43861	5.59543	0.00165641	0.142198
CAMK4	-4.818	2.85789	0.00166595	0.142335
IL15RA	-1.61313	5.26772	0.00169421	0.144064
NLRP7	8.50525	2.77998	0.00172324	0.145842
ZBTB20	2.32654	4.15899	0.00173718	0.146331
GEM	8.34508	2.63213	0.00179415	0.150423
SFMBT1	2.45192	4.20581	0.0018636	0.152003
CASP3	1.18801	6.88887	0.00186382	0.152003
TRNAL-UAG	1.55645	6.27537	0.00183685	0.152003
FAM210B	-0.977016	9.39253	0.00185857	0.152003
LOC101017223	-1.12302	6.85338	0.00185879	0.152003
NEK5	4.67045	2.97919	0.00182422	0.152003
TES	3.335	3.3619	0.00193356	0.154395
HOOK3	1.81049	4.90778	0.00194478	0.154395
PLXNC1	2.2372	5.63641	0.0019422	0.154395
MDH1	1.20735	6.58975	0.00193442	0.154395
DIRAS1	8.08922	2.38666	0.00193329	0.154395
LOC101016175	-1.76487	4.85601	0.00191192	0.154395
LOC103884387	-5.84296	2.52156	0.00203618	0.159265
ACSL1	1.47922	5.41666	0.00204164	0.159265
ATP6V1B2	-1.39571	5.63224	0.00202097	0.159265
RUNX1T1	2.22963	5.18954	0.00202474	0.159265
PIK3C2A	1.28546	6.33654	0.00208766	0.162151
RNF130	1.3137	6.48714	0.00211369	0.163465
NRAP	-8.39234	2.7497	0.00215429	0.165889
HMGN3	8.01641	2.27033	0.00220925	0.16843
DUSP1	1.09712	6.96233	0.00220383	0.16843
CHD2	1.0295	7.58562	0.00221932	0.16843
LOC103879395	1.31858	6.03682	0.00222483	0.16843
CCDC88A	1.15792	6.43033	0.00229018	0.172649
LOC101021690	6.03337	2.55093	0.00231197	0.173406
SYPL1	1.11274	6.82084	0.00231955	0.173406
TMEM63B	1.41632	5.50596	0.00242371	0.18044
NCBP1	-1.36817	5.63573	0.00243957	0.180871
RNF157	-7.91257	2.26852	0.00246543	0.182036
TTC8	7.97275	2.26339	0.00249985	0.183821
KLHL24	3.0082	4.14468	0.00254798	0.186047
PRKD1	7.96323	2.23636	0.00255086	0.186047
LBH	-1.1717	7.37452	0.00259442	0.187698
RANGRF	4.08138	3.01167	0.00258429	0.187698
LOC103886320	4.8127	2.70274	0.00260675	0.187832
UBE2H	1.89316	5.23054	0.00264529	0.189847
PTGFRN	2.28672	4.32045	0.00268724	0.192089
LOC101014817	7.94735	2.22981	0.00272645	0.194119
MTSS1	1.35724	5.9155	0.00275614	0.194688
WIF1	-7.88663	2.24729	0.00275341	0.194688
PIGA	1.56234	5.27373	0.0028717	0.202055
PDK3	-1.44548	5.48154	0.00291049	0.203984
ASB9	1.60224	5.20893	0.00293016	0.204564
CDKL1	-5.1138	2.62809	0.00294294	0.20466
ICAM4	1.29719	6.22696	0.00296801	0.204816
LOC101008149	7.93246	2.21181	0.00296528	0.204816
CHD6	1.4397	5.71453	0.00300736	0.206736
IDH1	1.41012	5.90304	0.00304586	0.208583
ACAT1	1.18489	7.15975	0.00309871	0.211396
SCG3	2.09774	4.71201	0.0031753	0.214212
PTPN6	3.38789	3.22104	0.00317421	0.214212
ITGB4	7.94495	2.2521	0.00317581	0.214212
GTPBP8	-2.233	4.10506	0.00319406	0.214636
XPO7	1.11807	7.56534	0.00321411	0.215178
OGT	1.04351	7.24654	0.00331176	0.220891
MYLIP	2.47696	3.98329	0.00334408	0.22222
MLLT4	2.132	4.22026	0.00341147	0.225862
SLC35E3	2.78852	4.3276	0.00342738	0.226081
FAM65A	-1.47243	5.4747	0.00345629	0.227153
LOC101017948	1.09104	6.9101	0.00353615	0.231553
EIF4G3	1.44958	5.48745	0.00357293	0.233111
MRPS18C	1.53225	5.08832	0.00366484	0.236909
RPIA	-0.960824	8.32742	0.0036609	0.236909
LOC101023741	1.89473	5.71925	0.00367075	0.236909
DPP4	3.42711	3.3987	0.00372775	0.239209
LOC101023915	-1.09966	6.40586	0.00373306	0.239209
PTPRF	-4.64713	2.78521	0.00379875	0.24214
CLIP2	3.73941	3.03562	0.0038086	0.24214
FAF2	1.36096	5.5998	0.00382677	0.24214
PPAPDC3	-1.41805	5.44768	0.00383279	0.24214
SLC16A1	0.977934	7.68188	0.00391051	0.243845
MRPL2	-1.17066	6.45603	0.0039052	0.243845
LOC103887135	7.87851	2.15271	0.0038834	0.243845
BRIP1	1.7572	4.75996	0.00391413	0.243845
CPNE8	1.57568	5.05521	0.00393767	0.244463
LOC103878587	7.92874	2.24565	0.00397905	0.24618
AURKA	-1.14968	6.65693	0.00406208	0.248846
ISM1	-2.71437	3.83443	0.0040915	0.248846
TUBA1A	0.91037	9.93065	0.00408075	0.248846
ARHGEF12	1.1743	6.10813	0.00407282	0.248846
LCP1	2.49413	4.29033	0.00404704	0.248846
HPGD	8.25239	2.54979	0.00412984	0.25033
LOC101013128	-1.77708	4.76465	0.00415918	0.251259
PRR13	1.43729	5.34051	0.00421256	0.252782
LOC103876647	7.94355	2.26298	0.00420513	0.252782
LOC103882273	7.84763	2.15325	0.0042562	0.252967
CYSTM1	4.4739	2.68999	0.00425172	0.252967
CNTRL	1.08701	6.59161	0.00427205	0.252967
SLC38A5	-1.11718	6.96972	0.00426468	0.252967
TP53INP1	1.49068	5.17033	0.00431763	0.254825
GOLGB1	1.23317	5.98977	0.0043551	0.256194
LOC101020512	2.71453	3.6568	0.00438092	0.256871
OSTC	0.961951	7.62493	0.00446571	0.26099
CTH	7.82861	2.11995	0.0045642	0.265879
LOC103886132	7.82427	2.11826	0.00460379	0.267318
EPB41L2	3.50249	3.20543	0.00475887	0.274546
RASGRP3	2.27663	4.54137	0.00475219	0.274546
LOC103882317	7.82119	2.10373	0.00481889	0.275339
LOC101024522	-2.3681	3.7974	0.00482379	0.275339
RICTOR	1.35301	5.39755	0.00484935	0.275339
ARHGEF25	-0.921486	7.96735	0.00483438	0.275339
JUNB	-1.09876	8.41574	0.00479326	0.275339
REC8	7.85997	2.11909	0.00489512	0.277061
TIGD2	-1.44003	5.4034	0.00492076	0.277636
MOB1B	1.002	7.08324	0.00501096	0.281816
IDH2	-0.88918	8.63857	0.00502626	0.281816
TANGO2	-2.08054	4.4729	0.00504206	0.281822
GANC	1.45421	5.19446	0.00508062	0.282713
LOC101001266	1.26651	5.78963	0.00508953	0.282713
PIK3R1	0.910451	8.17988	0.00524793	0.28732
HSPA4	-1.04243	6.58427	0.00525253	0.28732
LOC103887883	-3.20593	3.49499	0.00525174	0.28732
LTBR	7.82166	2.14324	0.0052122	0.28732
ARHGAP9	3.43988	3.08258	0.00521309	0.28732
ZNF711	2.42992	3.82637	0.00531332	0.289762
REEP5	-1.23936	5.72205	0.00541764	0.294421
LOC101015030	-1.06544	6.3533	0.0054452	0.294421
ZBTB4	4.14396	2.78104	0.00544798	0.294421
ALDH1A1	1.13253	6.27925	0.00548698	0.295545
ZFP36	2.07571	4.3358	0.00550172	0.295545
LOC101011858	2.14062	4.01024	0.00552851	0.296097
SERINC3	0.917795	7.52693	0.00555935	0.296863
ARFIP1	1.76534	4.48667	0.00560684	0.29851
LOC101015519	5.78575	2.297	0.00576122	0.305822
ABCC4	0.919756	7.44176	0.00578282	0.306063
LOC103885142	7.7679	2.08329	0.00582126	0.307191
SYNGR1	-1.28645	5.54361	0.00589808	0.310332
LOC100997555	7.76149	2.05313	0.00598277	0.313868
UCKL1	7.75881	2.07989	0.00609274	0.317825
LOC101007597	1.03722	6.67391	0.00609362	0.317825
PKIA	-1.84461	4.40082	0.00617802	0.321293
AES	-1.11774	6.31332	0.00625135	0.324167
TRPV2	7.74645	2.06149	0.00629782	0.325635
RPL21	-1.35987	8.155	0.00638265	0.329073
UBE2L6	-3.42051	3.28672	0.00643655	0.330901
ZNF135	-7.71005	2.06032	0.00647515	0.331935
HMGN5	1.02658	6.67424	0.00658088	0.336394
LOC103877810	2.52412	3.55107	0.00667483	0.336404
ACSBG1	3.38445	3.37429	0.00662305	0.336404
PLCB3	-1.30192	5.49584	0.00666453	0.336404
LOC103878507	-7.75157	2.0772	0.00663807	0.336404
MINK1	1.49307	4.94801	0.00663047	0.336404
LOC101013385	0.903224	8.08597	0.00672092	0.337778
SLC41A1	2.11092	3.99128	0.00676498	0.339042
HERC5	3.8567	3.22393	0.00692783	0.346237
LOC101004044	2.33709	3.87302	0.00697085	0.347419
TMEM194B	-1.71748	4.53119	0.00702941	0.349367
GARNL3	-5.59662	2.32709	0.00706815	0.350323
TNS3	2.28971	3.76086	0.00712717	0.352274
PPA2	-1.32581	5.29157	0.00724757	0.357242
MACF1	1.10605	6.05349	0.00746524	0.361645
LOC103882155	2.37517	3.90582	0.00745449	0.361645
ELMO1	2.31785	3.84287	0.007478	0.361645
LOC101020664	-7.67189	2.09464	0.00742744	0.361645
DHRS7	2.37229	3.65629	0.00743396	0.361645
SERPINE2	7.74596	2.01835	0.00742717	0.361645
KBTBD7	-1.64886	4.5617	0.00746867	0.361645
LOC101014523	1.08669	6.28368	0.0075817	0.364694
TNFAIP8	1.02582	6.49224	0.00757174	0.364694
LOC101004929	3.41427	3.25415	0.00771126	0.369934
TDP1	-1.47617	4.91747	0.00776828	0.371676
SSBP4	-1.00176	6.53073	0.00788454	0.376235
KDM5B	1.4726	5.12774	0.007968	0.378206
USP13	1.72359	4.85335	0.00795304	0.378206
APBB2	3.13341	3.0614	0.00800481	0.378532
NMI	1.01217	6.45974	0.00801706	0.378532
STK17B	1.25046	5.55949	0.00821025	0.386636
CTSS	5.71358	2.22039	0.00836373	0.391383
LOC103888093	5.59349	2.22755	0.00837649	0.391383
KCTD13	5.70549	2.21709	0.00836386	0.391383
INPPL1	1.3514	5.65322	0.00842308	0.392537
TXNDC12	2.94892	3.47966	0.00848498	0.394398
MICU2	-1.21925	5.58077	0.00854395	0.396113
TRANK1	-1.47968	5.27601	0.00858829	0.396536
HIPK2	1.47592	4.89805	0.00859728	0.396536
DOPEY2	1.17161	5.78928	0.0086782	0.399242
LOC101001254	2.95587	3.39893	0.00875014	0.401522
STAT5B	0.975721	6.47162	0.00878816	0.402238
KAT6B	1.53208	4.91223	0.00882328	0.402817
KSR1	-1.46114	4.91624	0.00894445	0.407313
PDZD8	1.22412	5.68445	0.00897101	0.407488
IFT52	-2.73236	3.68154	0.00900415	0.407961
USP28	2.50972	3.99886	0.00906478	0.409673
LOC101019457	1.20442	5.86471	0.00911675	0.410987
HIVEP3	3.44122	3.18722	0.00918735	0.413131
ANXA5	1.41155	4.94212	0.00924557	0.41471
SMG1	1.04774	6.15574	0.00937222	0.419343
SMOX	4.03589	2.91913	0.0094219	0.420517
NXPE3	1.58167	4.81475	0.0095127	0.422468
CD163	7.70689	1.97332	0.00950327	0.422468
LETM1	-1.05768	6.12783	0.00958211	0.423301
COPG2	2.40815	3.53069	0.0095821	0.423301
GDF15	2.01419	4.56207	0.00960225	0.423301
ORC5	-1.88948	4.12061	0.00973951	0.427969
LOC103877269	7.61917	1.94129	0.00975584	0.427969
UROS	-0.898891	7.19965	0.00984123	0.430662
VOPP1	-5.78671	2.47407	0.00990414	0.43236
IQGAP2	0.899938	7.32236	0.0100906	0.439431
MYO9A	1.02846	6.11753	0.0101238	0.439807
TAOK3	1.04076	6.10957	0.0102553	0.444446
TKT	-0.855135	7.89903	0.0103502	0.446552
MINPP1	0.810915	8.98431	0.0104035	0.446552
TMEM38B	-7.79301	2.08178	0.0103894	0.446552
TMC6	-1.06802	6.22955	0.0103861	0.446552
VAMP5	-1.8534	4.13248	0.0104384	0.446982
RARRES1	2.95697	3.52	0.0105669	0.447149
LOC101012589	3.55123	2.98033	0.0105465	0.447149
E2F3	1.18117	5.94357	0.0105365	0.447149
LOC103884729	2.94451	3.51293	0.010499	0.447149
SH3PXD2A	1.52501	4.8905	0.0104795	0.447149
LOC101003805	4.44298	2.42598	0.0106021	0.447584
LOC101012159	-1.26946	5.53007	0.0106727	0.449507
LOC101015896	1.82369	4.44639	0.0107119	0.450101
CSTA	-2.14751	4.47901	0.0107666	0.451232
DAAM1	-0.867867	7.65446	0.0107891	0.451232
SMYD2	3.49396	3.09618	0.0108666	0.452012
ZNF311	1.93545	4.03721	0.0108658	0.452012
CLK1	0.950107	7.05842	0.0108834	0.452012
LOC101019793	1.26104	5.39064	0.0109713	0.454011
LOC101015677	-7.61308	1.95481	0.0109959	0.454011
TMEM154	4.01989	2.76582	0.0110074	0.454011
RHBDF2	-1.93713	3.99723	0.0111221	0.457689
NR3C1	1.22659	5.49158	0.0111507	0.457815
LOC101011139	-1.38716	5.05066	0.0113113	0.46335
PCK2	2.06544	4.17552	0.0113616	0.464352
DIS3L	1.22872	5.61117	0.0114287	0.466032
RPS29	-0.849072	7.41306	0.0115381	0.46871
HHEX	2.93835	3.48782	0.0115466	0.46871
ACADSB	-1.35406	5.33533	0.0116475	0.470197
SNRNP27	-1.20994	5.5125	0.0116542	0.470197
TSPAN32	-2.12286	4.38904	0.0116619	0.470197
LOC101011441	3.90402	2.63993	0.0117562	0.471999
ALS2	7.57117	1.89226	0.0117592	0.471999
ATXN2	1.15837	5.68207	0.0118794	0.47576
LOC100997550	-0.999112	6.23348	0.0119138	0.476076
ZNF699	7.59229	1.94754	0.0120675	0.480805
ITFG3	2.11961	3.88187	0.0120858	0.480805
HIVEP1	1.87403	4.35801	0.0123101	0.488645
IFT57	1.02971	6.31776	0.01235	0.489146
ATXN7L1	1.58003	4.5181	0.0124411	0.489232
INPP4A	-3.29519	3.06759	0.0124612	0.489232
LRRC45	-1.48537	4.74962	0.0124183	0.489232
LOC103880918	-2.02337	3.91985	0.0124363	0.489232
FOXP1	0.931942	6.98871	0.0125401	0.491256
PARP6	1.41831	4.80714	0.0125866	0.492002
LOC100999476	4.89522	2.28633	0.0128729	0.502099
LOC101010103	7.55182	1.86884	0.0129322	0.503318
RBAK	1.30959	5.06408	0.0130732	0.507147
ZNF217	1.19207	5.42447	0.0131154	0.507147
LOC103888376	3.18353	3.0083	0.0130891	0.507147
LOC101018833	1.35506	5.10281	0.0132213	0.509793
BSCL2	-1.26605	5.20642	0.0132406	0.509793
RPP38	-1.97983	3.99089	0.0133278	0.511803
ATL3	1.17344	5.70642	0.0133499	0.511803
TRIM21	-1.54151	4.75805	0.013425	0.513584
RFX3	1.14823	5.5722	0.013656	0.521312
FNIP1	1.05316	5.81947	0.0137004	0.521896
PPM1J	-3.62183	2.85309	0.0137898	0.523759
VPS53	2.94623	3.27397	0.0138077	0.523759
GRHPR	-0.90331	6.65452	0.0138514	0.524307
2016-09-06	4.77918	2.30592	0.013967	0.527572
LOC101015767	-0.847706	7.07672	0.0140575	0.528779
ZNRF3	1.4742	5.49186	0.0140579	0.528779
SETD2	0.887084	7.33926	0.0140989	0.529209
RPS6KA4	-1.78082	4.23072	0.0141683	0.530706
CFL2	4.91738	2.27214	0.0143869	0.537768
LOC101021320	2.38715	3.44332	0.014427	0.538147
PHF11	1.1603	5.59263	0.01448	0.539004
LAGE3	-0.771468	8.77093	0.01472	0.546803
LOC103882478	2.59667	3.38039	0.0148557	0.550703
RNF24	-2.65812	3.49358	0.0150146	0.552956
TPRKB	-0.848215	7.10542	0.0149793	0.552956
PPP1R15A	0.776665	8.27721	0.0149885	0.552956
IQCG	-1.74673	4.68657	0.0150397	0.552956
CEP164	3.53076	2.90707	0.0151099	0.5544
C19H19orf52	-2.14658	3.6465	0.0152448	0.558207
EPB42	1.01786	6.7079	0.0153053	0.558723
DOCK10	7.48896	1.83032	0.0153211	0.558723
LMNA	0.84791	8.24299	0.0154228	0.559093
LOC103887214	-3.82307	2.68938	0.0154248	0.559093
LOC101012147	7.49605	1.81504	0.0154144	0.559093
MND1	0.959062	6.1578	0.0154705	0.559619
ANKRD42	1.38056	4.98647	0.0155246	0.560449
LOC101023848	7.53388	1.82796	0.0156559	0.560945
SLC1A4	3.5686	2.81674	0.0156074	0.560945
PGK1	-0.856013	6.85939	0.0156634	0.560945
ATF3	7.51777	1.82242	0.0156601	0.560945
STMN1	0.754747	9.98278	0.0157603	0.562883
TMEM168	1.882	4.05952	0.0157803	0.562883
CD63	-0.951599	7.81801	0.016166	0.575497
NIT2	1.3836	4.76884	0.0162052	0.575752
LOC101011287	4.14338	2.41889	0.0163425	0.579481
RAB13	1.69996	4.21359	0.016395	0.580194
CSPG5	5.40771	2.0542	0.0164882	0.581202
ATP1B3	0.870694	6.82985	0.0164665	0.581202
MYO6	2.53366	3.89802	0.0166773	0.583284
MPP5	0.871679	6.65836	0.0166738	0.583284
VWA8	-1.49399	4.55785	0.0166354	0.583284
CLUAP1	4.04988	2.51267	0.0166605	0.583284
FAM118B	-1.48779	4.92351	0.0167891	0.586051
IRS2	0.834672	7.75381	0.016849	0.586998
CDC42SE1	1.29499	5.0695	0.0169511	0.588273
KPNA1	-0.909085	6.50468	0.0169372	0.588273
LOC103877161	7.46125	1.8212	0.0170235	0.589643
SEC24D	2.04417	3.9119	0.0172394	0.594824
HMOX1	7.47568	1.7901	0.0172175	0.594824
LOC103888340	7.56621	1.93876	0.0172756	0.594932
CELF6	-4.56846	2.68792	0.0173325	0.594994
LOC101001888	-1.42479	4.67613	0.0173438	0.594994
FOXO4	0.876318	7.33812	0.0173963	0.595658
GCH1	0.884066	6.60295	0.0175233	0.598865
LOC103885030	7.4911	1.86529	0.0177078	0.604017
ZNF318	-0.912173	6.35358	0.0178114	0.606398
LOC101020577	-0.809224	7.32114	0.0178878	0.607848
RPS6KB1	1.21461	5.12096	0.0179951	0.610338
LOC101009600	-0.79737	7.95181	0.0181378	0.612021
L2HGDH	-2.06678	3.79549	0.0181037	0.612021
KRAS	-0.785068	7.97506	0.0181795	0.612021
ACP1	-0.92563	6.26229	0.0181812	0.612021
B3GALNT1	-1.37199	4.82227	0.0182732	0.613966
BACE2	1.01343	6.59817	0.0183321	0.614794
LOC101010786	1.60378	4.2838	0.0185708	0.619325
CCDC109B	1.46466	4.68963	0.0185504	0.619325
LPCAT1	0.905219	6.53543	0.0185334	0.619325
CD24	7.42492	1.77339	0.0186748	0.620488
LOC100999269	7.42492	1.77339	0.0186748	0.620488
AVL9	2.37874	3.50797	0.0188822	0.625847
GAS2L1	-1.06459	6.23853	0.0189059	0.625847
SLC7A11	1.87539	3.8969	0.0190015	0.627853
HBEGF	7.53033	1.80872	0.0190818	0.628328
C7H14orf80	2.04709	3.66841	0.0190859	0.628328
DNAJC6	-1.59824	4.35187	0.0192097	0.631246
LOC101014614	3.46153	2.59432	0.019275	0.632235
FBXO17	1.21194	5.10871	0.0194283	0.636099
LOC103888457	7.42086	1.75339	0.0195581	0.636496
NCOR1	1.03195	5.8749	0.019519	0.636496
CLYBL	-1.16869	5.38434	0.0194847	0.636496
ZNF689	7.41509	1.75152	0.0195823	0.636496
CLIC4	-1.07514	5.82738	0.0196912	0.638879
CD46	0.757893	8.26998	0.0198295	0.639893
CPEB4	0.824646	7.88801	0.0198159	0.639893
LOC101010960	-3.30801	3.17537	0.0197943	0.639893
KRT10	-0.813051	7.07547	0.0199835	0.643431
LOC101010962	-0.978867	6.3203	0.0200108	0.643431
RALGPS2	1.55564	4.31463	0.0202611	0.645809
TLE3	1.08779	5.78575	0.0202648	0.645809
BCL2L13	1.07899	5.64593	0.020168	0.645809
TMEM203	-1.40384	4.98262	0.0202536	0.645809
LOC101016545	-3.40896	2.69037	0.0201987	0.645809
JMJD1C	1.58259	4.29401	0.0205396	0.652251
IRF7	7.81894	2.0465	0.0205119	0.652251
LOC101020112	7.69737	2.05781	0.0206798	0.654213
LOC101022195	1.51192	4.45564	0.0206859	0.654213
NME4	-0.769994	8.00869	0.0207108	0.654213
LIPE	1.53489	4.41964	0.0207812	0.655283
HNRNPDL	0.747701	9.18164	0.0208359	0.65578
LOC103881353	1.89976	3.87575	0.02087	0.65578
RSRC1	-2.60616	3.32262	0.0209284	0.656465
TRIM26	1.16808	5.2788	0.021023	0.658282
C2H3orf58	-1.31531	4.89132	0.0212509	0.661952
TLN2	0.813243	7.4933	0.0211824	0.661952
GPATCH11	-1.0713	5.60541	0.021244	0.661952
SLC26A10	7.36812	1.73658	0.0214468	0.666279
LOC101003570	-7.31788	1.75482	0.0214641	0.666279
OMA1	-2.33543	3.37947	0.0215528	0.667877
PYGL	1.91073	3.9801	0.0217502	0.671672
KIAA0100	1.13658	5.63854	0.0217272	0.671672
LOC103884359	5.32888	1.9821	0.0218228	0.672757
LOC103880368	0.979861	5.95873	0.0218629	0.672838
LOC101011484	0.941691	6.04971	0.0219626	0.674067
SSH2	1.07543	5.48764	0.021978	0.674067
LOC103880466	5.87595	2.30817	0.0221379	0.677812
SLC38A8	0.79482	7.84983	0.0222002	0.678562
BACH2	7.39412	1.78195	0.0222669	0.679444
LOC103888365	-0.859816	6.44921	0.0223208	0.679869
NCKAP5L	7.3579	1.71408	0.0223945	0.679869
HCFC2	1.85394	3.80521	0.0223736	0.679869
PIK3IP1	2.83104	2.95943	0.022547	0.683341
FRRS1	1.63728	4.20279	0.0231019	0.694296
RAF1	1.02104	5.60226	0.0230931	0.694296
NRIP1	1.15687	5.25341	0.0230624	0.694296
MTO1	-2.44192	3.33938	0.0229857	0.694296
SFXN5	2.11735	3.57242	0.0230178	0.694296
LOC101025235	7.37759	1.70055	0.0231518	0.69456
SNRNP48	-1.1018	5.79882	0.0232146	0.69456
ERO1L	1.17738	5.1009	0.023343	0.69456
EP300	0.785725	7.26434	0.0233286	0.69456
ELL	3.12861	2.81384	0.023317	0.69456
PHLPP2	1.34624	4.69898	0.0233001	0.69456
ANG	7.33544	1.68726	0.0234159	0.695576
DCBLD1	1.78564	3.92915	0.0237182	0.696485
LOC101002701	2.09157	3.52381	0.0235458	0.696485
GADD45GIP1	-1.01883	5.63826	0.0236505	0.696485
ARL2BP	-0.76131	7.6931	0.0237082	0.696485
PHKA2	1.38362	4.63239	0.0236608	0.696485
LOC103880771	0.740111	7.58369	0.0236956	0.696485
LOC103881518	2.76272	3.35769	0.0236983	0.696485
LOC103876116	2.24159	3.41071	0.0237756	0.697029
LOC101009628	1.68789	4.43331	0.023897	0.699446
CACTIN	-1.10349	5.30803	0.0240971	0.704153
LOC101010048	0.980105	5.95108	0.0242523	0.704168
ERBB2IP	1.00813	5.64001	0.0242546	0.704168
PNPLA6	-0.995984	5.88756	0.024205	0.704168
LOC101018479	-2.55444	5.36237	0.0242153	0.704168
LOC101005444	-1.39441	4.54786	0.0243282	0.705165
HDAC7	0.723549	9.27317	0.0244136	0.706499
PHF7	3.29182	2.91638	0.0245859	0.709196
BABAM1	-0.714425	8.52071	0.0245573	0.709196
RPL35A	-0.708868	9.15598	0.0246257	0.709206
FAM19A3	-7.28492	1.77763	0.024692	0.709973
LRRFIP1	1.50352	4.36938	0.024799	0.711911
IL1RAP	7.32499	1.66365	0.0248829	0.712041
TOX2	1.29478	8.66043	0.0248788	0.712041
SCCPDH	-0.879075	6.31819	0.0250374	0.713048
UMPS	-1.00939	5.67907	0.0250104	0.713048
LOC101023238	7.30461	1.67778	0.0249661	0.713048
CDC7	-0.904053	6.17294	0.0252218	0.715877
NPM3	-0.814205	7.24929	0.0252833	0.715877
LOC103887963	-2.20936	4.03422	0.0252963	0.715877
RC3H2	1.89927	3.66548	0.0252139	0.715877
LOC101016603	4.59734	2.12881	0.0256162	0.721561
LOC103876444	1.40146	4.5707	0.025606	0.721561
NYAP1	7.2939	1.65408	0.0256178	0.721561
SLC25A37	0.794073	11.0561	0.0258337	0.725366
SPECC1L	-0.865786	6.35209	0.0258026	0.725366
NTAN1	-1.433	4.64351	0.0259141	0.726485
RNPEP	1.30744	4.83228	0.0260209	0.728341
LOC101017865	7.42456	1.7158	0.0263316	0.735889
UBR1	1.14516	5.26027	0.0264891	0.737992
RECQL4	-0.927245	6.04095	0.0264798	0.737992
LOC103876010	-3.82983	2.41984	0.0266341	0.740881
RAP2A	7.28129	1.65026	0.026723	0.742204
LOC103887225	-7.21348	1.66746	0.0267978	0.742523
CCNJ	1.14644	5.11832	0.0268172	0.742523
LOC101005373	0.940711	5.8334	0.0268803	0.743123
WDFY2	2.0524	3.50713	0.0269332	0.743439
SLC26A3	2.57797	3.05108	0.0270644	0.745912
PLXNA1	-2.23449	3.4417	0.0273916	0.746683
BAP1	-1.04516	5.43345	0.0274364	0.746683
CEP63	0.798089	6.91257	0.027498	0.746683
SCAMP2	0.866898	6.28293	0.0273156	0.746683
PLAT	7.58477	1.96062	0.0271636	0.746683
LOC103887358	7.26217	1.64454	0.0274502	0.746683
TUBB1	-2.57607	3.06296	0.0275085	0.746683
RAPSN	7.28946	1.63174	0.0272755	0.746683
LOC101023373	7.26217	1.64454	0.0274502	0.746683
CHCHD10	-1.18181	5.48326	0.0274222	0.746683
RPA2	-0.813543	6.62769	0.0277476	0.746901
PRDX1	-0.705849	8.81549	0.0277774	0.746901
KAT2B	-0.887457	6.86449	0.0278925	0.746901
PM20D2	-0.883521	6.05369	0.0283393	0.746901
MAN1A1	7.24927	1.64073	0.0282242	0.746901
LOC101013474	-1.39317	4.6607	0.0279343	0.746901
ZCRB1	-0.791973	6.76171	0.0280684	0.746901
SPAST	-0.971494	5.81258	0.0277977	0.746901
LOC103877374	-7.2803	1.67053	0.0283052	0.746901
RNASEH2C	-0.961878	6.12513	0.0278865	0.746901
C14H11orf1	7.25759	1.6221	0.0279706	0.746901
HAUS6	0.72025	7.519	0.0282275	0.746901
MYBBP1A	-1.73596	4.34037	0.0282535	0.746901
ARHGAP44	-7.23085	1.65424	0.0279055	0.746901
ATP8B3	-1.22857	5.12727	0.0283491	0.746901
FAM195A	-1.63122	4.20227	0.0281383	0.746901
TK2	7.25574	1.64263	0.0278032	0.746901
LOC101008389	-1.35706	4.60634	0.0276488	0.746901
LOC103881078	3.31538	2.59841	0.0282387	0.746901
LOC101014071	-1.31152	4.87895	0.0281751	0.746901
CEP78	1.27188	5.36381	0.0286716	0.754289
ZFYVE16	2.00732	3.68401	0.0287497	0.755236
IFI44L	2.82935	3.84982	0.0289568	0.759228
CNFN	-7.18844	1.6407	0.0289863	0.759228
MYB	0.735725	8.02332	0.0291988	0.76368
LOC101004599	1.63477	4.0714	0.0292687	0.764395
SRXN1	-0.772376	7.49316	0.0293992	0.766687
LOC101025934	1.78497	3.87502	0.0295603	0.769769
ZNF502	7.39147	1.68476	0.0296465	0.770457
GPCPD1	0.980533	6.28352	0.0296726	0.770457
DHX40	0.885559	6.25535	0.029851	0.773969
BTN2A1	0.751342	7.56278	0.0301466	0.776025
MAFB	7.66434	1.90892	0.0300293	0.776025
CBX6	-0.850407	6.53441	0.0301141	0.776025
SETDB2	-1.05739	5.48011	0.0300726	0.776025
HNRNPH2	0.71211	7.58591	0.0300465	0.776025
FAM13B	0.964075	5.6856	0.0302494	0.777557
NDUFV1	-0.770631	6.86234	0.0303162	0.77816
LOC101025142	7.22694	1.59131	0.0305457	0.782931
TPRG1L	-0.812561	7.03065	0.0307784	0.783881
TARSL2	-1.8594	3.70768	0.0308013	0.783881
TUBA4A	-0.697778	9.99675	0.0307922	0.783881
ANKFY1	0.786339	6.66589	0.0307344	0.783881
CD226	-7.23623	1.74566	0.0307996	0.783881
C14H11orf68	2.04986	3.46232	0.0309086	0.785498
NME6	1.46079	4.39137	0.0310948	0.786888
IL10RA	-7.3284	1.68687	0.031086	0.786888
ENOSF1	-1.2652	4.75486	0.0310162	0.786888
CLGN	-2.8073	3.15823	0.0311637	0.787469
LOC100999022	1.20764	5.11908	0.0312056	0.787469
DNAJC15	-1.06246	5.35532	0.0312619	0.787782
LOC103884506	5.33106	1.87464	0.0314236	0.787995
LOC101009328	-0.690141	8.11334	0.0313868	0.787995
LOC103878202	2.78975	3.10846	0.0314899	0.787995
LOC101024760	-1.10777	5.35612	0.0314409	0.787995
AHSP	-0.760024	9.34997	0.0314555	0.787995
LOC103885768	-7.14535	1.60787	0.0317014	0.792181
MAU2	1.54895	4.17638	0.0318194	0.794025
LOC101014230	1.36943	4.8852	0.0319818	0.795809
ST14	1.67658	4.63087	0.0320644	0.795809
LOC101021713	-1.08094	5.15536	0.0320055	0.795809
APEX2	-0.905623	6.01017	0.0320683	0.795809
LOC101015309	1.30723	5.96799	0.0321606	0.795847
TBC1D22B	0.995367	5.5501	0.0322029	0.795847
USP10	0.849662	6.29955	0.0321856	0.795847
POLR2J	-0.889032	5.95915	0.0323344	0.797149
BTG1	0.780332	6.6166	0.0323445	0.797149
LAMTOR3	-1.10837	5.09078	0.0324366	0.798229
ABI1	1.25786	4.97104	0.0325938	0.798229
MAP4K4	0.705607	8.61132	0.0326107	0.798229
LOC100998795	-1.06013	5.27196	0.0324805	0.798229
MMD	0.737097	7.17872	0.0325542	0.798229
TIFA	1.59448	4.15922	0.0329482	0.801025
CTSF	7.18016	1.57774	0.0329106	0.801025
LOC103877642	3.77376	2.34449	0.032778	0.801025
DACT3	-7.38193	1.72403	0.0328696	0.801025
CUL4B	0.90349	6.03877	0.0328235	0.801025
RTN3	0.831784	6.21422	0.0332553	0.807397
IGF2BP2	0.732578	7.14383	0.033344	0.808073
TSPAN33	7.49416	1.88312	0.033399	0.808073
GAL	-1.15891	5.41384	0.0334734	0.808073
LOC101006730	7.19561	1.55979	0.0335083	0.808073
LOC101023601	0.798164	6.41354	0.0334935	0.808073
LOC101016799	7.20233	1.56175	0.0336112	0.808381
PRRG1	7.2289	1.56959	0.0335752	0.808381
ATP5I	-0.742391	8.16093	0.0338266	0.809402
KLHDC9	2.83922	3.15217	0.0339694	0.809402
RPL24	-0.690241	7.85389	0.033799	0.809402
FSTL1	-0.836687	6.32819	0.0339121	0.809402
HECA	0.791198	6.54991	0.0339013	0.809402
CSNK1D	-0.951451	5.76365	0.033853	0.809402
TMEM204	-1.77351	3.79611	0.0339422	0.809402
SLC30A1	1.17374	4.9262	0.0341127	0.809591
LYRM2	3.8687	2.392	0.0340944	0.809591
SAP30	0.97296	5.5627	0.0341076	0.809591
AP5B1	0.93742	5.81861	0.0342544	0.81188
MSN	0.700018	8.62998	0.0343161	0.812267
LOC101009534	-3.35847	2.49187	0.0344554	0.814491
LRRC41	-0.783976	6.69195	0.0347604	0.817392
GLUL	-0.68531	8.57867	0.0347417	0.817392
RNF8	-0.810701	6.31635	0.034639	0.817392
SRCAP	0.839214	6.17588	0.0347229	0.817392
DDI2	1.07702	5.19535	0.0348237	0.817811
SIKE1	-1.60102	4.47117	0.0352233	0.824734
LOC103876537	-0.850062	6.26314	0.0352481	0.824734
LOC101024742	5.27941	1.83981	0.0352969	0.824734
LOC101012502	0.918853	5.7231	0.0353024	0.824734
SMAD3	1.13281	5.0505	0.0354514	0.82644
LOC103888337	0.915293	5.79653	0.0355136	0.82644
RBMX2	-1.23928	4.68722	0.0354699	0.82644
LOC101020632	1.19022	4.84216	0.0357094	0.829919
CHST13	-2.72795	4.05576	0.0358309	0.829993
USP49	-1.58892	4.10312	0.0358513	0.829993
PRKAG1	0.788728	6.51102	0.0358364	0.829993
NUP210	-0.678016	7.99695	0.0359541	0.830231
PNPLA2	2.1366	3.27325	0.035916	0.830231
NDEL1	1.24165	4.77777	0.0360093	0.830436
LOC101010494	-1.44957	4.23819	0.0361736	0.833153
MTMR3	1.18539	5.28301	0.036327	0.83494
PTPRJ	7.30051	1.71612	0.0363442	0.83494
LOC101015939	-2.98719	2.71348	0.0363939	0.835013
MTMR14	1.63443	4.17456	0.0368011	0.83899
LOC101017341	7.14978	1.52354	0.0367089	0.83899
LRRC70	7.14978	1.52354	0.0367089	0.83899
LGMN	7.18412	1.53341	0.0366323	0.83899
LOC101013206	7.1567	1.52551	0.0367932	0.83899
LOC100998964	-0.718132	7.48788	0.0369531	0.839322
SQRDL	-0.957923	5.8486	0.036977	0.839322
PMM1	-0.955046	5.94625	0.0370783	0.839322
PICALM	0.666249	9.33651	0.037083	0.839322
LOC101005329	1.04663	5.34382	0.0370424	0.839322
ZNF75A	7.1909	1.53539	0.0370963	0.839322
RNFT1	-3.38631	2.63083	0.0374332	0.844814
RANBP3	2.15417	3.36677	0.0374099	0.844814
S100A4	0.747217	8.48328	0.0379126	0.845005
MYNN	1.71162	3.73923	0.0377063	0.845005
CD109	3.15155	2.79414	0.0378955	0.845005
LAP3	0.745976	7.08896	0.0376409	0.845005
TMEM161B	-1.19618	4.84813	0.0376331	0.845005
RAB15	-1.18678	5.37239	0.0377903	0.845005
TNKS2	-1.32077	4.48359	0.0377962	0.845005
CBY1	-2.23169	3.21336	0.0375115	0.845005
RGS3	4.64794	2.01026	0.0376048	0.845005
LOC103880774	3.4319	2.50307	0.0379126	0.845005
UCHL5	-0.759947	6.663	0.0379951	0.845792
PEAK1	1.83783	3.63362	0.0381045	0.846126
CFD	7.21112	1.54133	0.0381034	0.846126
LOC100998419	-0.654351	9.28612	0.0386219	0.856557
TRIM15	-2.36729	3.10734	0.0387335	0.856914
SCAND1	-0.680796	7.54165	0.0387108	0.856914
ATP5A1	-0.656041	8.61171	0.0387902	0.85711
ECE1	0.90951	6.42506	0.0392575	0.857181
LMO4	0.92204	5.76693	0.0396444	0.857181
B4GALT4	7.13087	1.49436	0.0396507	0.857181
FAM162A	-0.959735	5.58166	0.039178	0.857181
LARS2	-1.32231	4.44556	0.0391824	0.857181
OXSR1	1.21396	4.76926	0.0394567	0.857181
ECT2	0.859914	5.98131	0.0391214	0.857181
RAD50	-0.693599	8.08372	0.0395027	0.857181
TIGD5	-2.85411	2.71968	0.0395638	0.857181
RBMS1	0.80013	6.28031	0.0396384	0.857181
LOC101001498	-0.825441	6.10932	0.0392042	0.857181
GLIPR2	-0.897221	7.61293	0.0394694	0.857181
LOC101003355	1.40325	4.8746	0.0390266	0.857181
SPSB3	0.981316	5.62655	0.0393105	0.857181
LOC101000626	-1.10524	5.06685	0.0389361	0.857181
LOC101021756	2.08123	3.3168	0.0391839	0.857181
LOC101007570	7.21781	1.54331	0.0392109	0.857181
LOC101002950	-1.52645	4.95643	0.0396533	0.857181
NEK7	-1.71282	3.96826	0.0398566	0.860538
LOC100999034	7.1379	1.49635	0.040021	0.862013
GALNT7	0.815592	6.41936	0.0399845	0.862013
SLC35F3	3.30403	2.62651	0.0403086	0.862282
ARHGAP31	7.5275	1.78905	0.0401632	0.862282
ZDHHC3	-0.668096	8.37884	0.0403822	0.862282
LOC103883515	7.11672	1.49038	0.0404637	0.862282
LOC101016898	-1.67798	3.89929	0.0404595	0.862282
RTN4IP1	7.09526	1.48442	0.0402807	0.862282
CDC40	0.928197	5.66411	0.0405815	0.862282
EIF3E	-0.681586	7.74659	0.0405425	0.862282
LOC101023415	0.870403	6.43146	0.040522	0.862282
BICD1	7.08804	1.48243	0.0403567	0.862282
TMEM98	-0.675797	7.86464	0.0405355	0.862282
IRAK1	-1.1026	5.03767	0.0406102	0.862282
LOC101015220	1.95846	3.41446	0.0407827	0.86492
TAL1	0.947348	5.93216	0.0408945	0.865296
GABPB1	1.07141	5.25568	0.0409239	0.865296
ADAMTS7	-4.056	2.23665	0.0410702	0.865296
ROCK2	0.771638	6.43067	0.0409795	0.865296
C13H2orf76	1.71595	3.71806	0.0410897	0.865296
KLF2	7.15188	1.50034	0.0410851	0.865296
PPP1R11	-1.42145	4.48776	0.0413064	0.868838
BLVRA	-0.709835	7.14437	0.0415603	0.869793
LOC100997340	-4.27189	1.95587	0.0414556	0.869793
SGPP1	1.15872	4.79622	0.0415458	0.869793
DSG2	-7.46946	1.7908	0.0415942	0.869793
MAOA	-3.65432	2.66102	0.0415182	0.869793
BRAP	-1.29905	4.56203	0.0416439	0.869819
ARHGAP19	-0.808852	7.44829	0.0417203	0.870403
LOC100997816	1.72287	3.80285	0.0419205	0.873562
LOC101009660	-0.924603	5.54997	0.0419991	0.874186
LOC103888146	7.0735	1.47846	0.0421015	0.875302
SAMD4A	4.84088	2.21652	0.0421522	0.875342
LOC103886530	5.18806	1.77374	0.0427456	0.876782
LIMD1	2.61679	2.89912	0.0423991	0.876782
HLTF	1.70333	3.69412	0.0428534	0.876782
MRPS30	-0.913425	5.64486	0.0428845	0.876782
UBR5	0.74207	7.04963	0.0429826	0.876782
ZEB1	-1.36698	4.416	0.0426754	0.876782
HIST1H3A	-7.06261	1.60294	0.0426189	0.876782
TESC	1.95072	3.81517	0.0430034	0.876782
CAD	-0.817044	6.12925	0.042628	0.876782
LOC101026746	7.16575	1.50433	0.0427499	0.876782
LOC101025942	-2.33208	3.10142	0.0423789	0.876782
LOC100998709	1.14986	4.86974	0.0428616	0.876782
LOC101006742	5.21685	1.78301	0.0422859	0.876782
ECI1	1.78366	4.18364	0.0425127	0.876782
LOC103881522	3.25641	2.55717	0.0429678	0.876782
LOC100997132	5.09095	1.78567	0.0426715	0.876782
SPDL1	0.726032	6.88381	0.0432908	0.879642
LOC101024353	-1.66514	3.82928	0.0432712	0.879642
MED25	0.747191	6.65074	0.0431969	0.879642
LASP1	0.870635	6.13655	0.0433461	0.87977
CLCN2	-1.5599	3.95847	0.0435371	0.880165
ISOC1	-1.13811	4.82127	0.0435525	0.880165
RNF6	-1.21095	4.71996	0.0435618	0.880165
TTC39C	1.84518	3.52513	0.0435506	0.880165
CDC14A	2.25391	3.10427	0.0436609	0.881174
ZNF292	0.844706	5.94307	0.0437609	0.88121
LOC103878780	0.754933	7.65261	0.0437405	0.88121
LOC101009737	-0.672142	7.80785	0.0439316	0.883656
FAM126B	-2.26945	3.17689	0.0440862	0.883803
CCDC88B	-4.90203	1.80658	0.0439909	0.883803
LOC101021244	-0.752479	6.62845	0.0440867	0.883803
ZFP36L2	0.768041	7.47908	0.0443816	0.886782
LOC101005120	7.06826	1.45235	0.0443836	0.886782
SUCLA2	1.96971	3.52974	0.0443745	0.886782
LOC101012507	-0.819926	6.06226	0.0445664	0.889444
LOC103886370	-2.61166	3.18976	0.0447373	0.891444
PTEN	0.745023	6.58226	0.0447822	0.891444
RAB3IP	7.10459	1.46239	0.0448654	0.891444
PRRT2	7.08289	1.45636	0.044851	0.891444
NMNAT3	-1.20016	4.68755	0.0451145	0.893427
KIF13B	1.53192	3.99734	0.0450257	0.893427
RPS21	-0.655262	10.0938	0.0451122	0.893427
CDC42	-0.66187	8.31511	0.0453138	0.894411
LOC103886797	2.55951	2.84567	0.0452982	0.894411
LOC101025766	0.634487	8.43232	0.0452552	0.894411
TTI2	1.38969	4.17586	0.0454338	0.894812
LOC101003300	-0.763772	6.73974	0.0453844	0.894812
LMTK3	-2.79009	2.74265	0.0455941	0.896983
POLDIP2	-0.84606	5.90008	0.0458242	0.900524
N4BP2L2	1.22846	4.59523	0.0459042	0.900766
LOC103880934	7.03861	1.44434	0.0459369	0.900766
CDH17	7.32919	1.74383	0.0461211	0.902404
LOC101011681	7.03649	1.46856	0.0460885	0.902404
PAQR3	-1.72964	3.68248	0.0462739	0.904408
SSX2IP	0.902339	5.55805	0.0464053	0.905004
TBC1D1	-0.80272	6.03709	0.0464	0.905004
PTPLB	1.15858	5.0605	0.0465908	0.905752
LOC100997685	7.11892	1.46641	0.0465861	0.905752
LOC101017782	-0.709293	6.87523	0.0465951	0.905752
ABRACL	-1.6495	3.88444	0.0467492	0.906782
PRDX2	-0.812096	6.28817	0.0467212	0.906782
ZNF789	2.91269	2.49479	0.0468177	0.907131
ZNF619	2.92037	2.87531	0.0469823	0.907381
IGF1R	0.8128	6.491	0.0468944	0.907381
ZNF606	-3.85657	2.13177	0.0469405	0.907381
IL6R	7.00836	1.43634	0.0473022	0.908561
LOC101016263	1.32834	4.45038	0.0473473	0.908561
RAB8B	-0.936049	5.59435	0.0471274	0.908561
MVK	-1.19668	4.62179	0.0472799	0.908561
CASP4	1.17316	4.63969	0.0472239	0.908561
LOC101016806	5.04155	1.78859	0.04731	0.908561
KIAA0020	0.714638	8.0836	0.0474342	0.909257
COL4A3BP	0.996526	5.23804	0.047486	0.909278
LOC101008054	-6.95943	1.44628	0.047561	0.909743
NUSAP1	0.706789	7.83136	0.0477649	0.912671
RNF182	0.737589	7.27221	0.0478292	0.912927
ZDHHC14	0.696927	7.13356	0.0481138	0.914469
LOC103885362	-0.795236	6.39943	0.0480993	0.914469
LOC103885951	-7.03805	1.46914	0.0480373	0.914469
FAM206A	-1.82986	3.4921	0.0480719	0.914469
TP53BP2	-0.861786	6.02471	0.0481907	0.914961
LOC103882461	-1.8606	3.48317	0.0482904	0.915053
LOC101016030	-0.975022	5.44661	0.0483253	0.915053
FSIP1	2.78047	3.00091	0.0483989	0.915053
NAP1L4	0.653252	7.54535	0.0483996	0.915053
FBXO30	2.52927	3.22506	0.0486405	0.915783
CASP6	-1.33538	4.52646	0.0485868	0.915783
LOC101017841	-0.666176	7.32244	0.049006	0.915783
LOC103885426	-4.32653	1.99224	0.0489035	0.915783
LOC103885741	7.02571	1.41537	0.0489203	0.915783
THAP1	1.60652	3.80907	0.0489255	0.915783
SLC7A4	2.258	8.89699	0.0490507	0.915783
CD82	-0.623615	8.74745	0.0488925	0.915783
SRPR	-0.979136	5.42029	0.0486231	0.915783
SLC43A2	5.16337	1.72761	0.0490326	0.915783
RAD51D	-1.55496	3.87209	0.0489437	0.915783
TPM4	2.40871	3.30982	0.0488927	0.915783
POGK	4.41667	1.88304	0.0492889	0.916417
LOC101002774	-0.968776	5.35879	0.0492138	0.916417
NAB1	1.36945	4.26648	0.0492513	0.916417
WAS	4.39079	1.92323	0.0491784	0.916417
LOC101003106	2.69222	2.7864	0.0495624	0.918644
ACOT13	-1.14314	4.79074	0.0495048	0.918644
MYC	0.947398	5.60905	0.0495448	0.918644
MXD4	0.928236	5.41392	0.0497068	0.919422
MGLL	-0.954961	5.43199	0.0497037	0.919422
TMEM159	1.31997	4.28674	0.0499784	0.923493
FRS2	1.46015	4.0128	0.0500785	0.924133
CLIP1	1.70781	3.83309	0.050116	0.924133
IFRD1	1.78497	3.65962	0.0502535	0.925717
LRIG2	2.56229	2.83497	0.0503235	0.926056
LOC103883220	6.99515	1.40729	0.0504575	0.927571
MX2	7.41561	1.69246	0.0506056	0.92839
GRTP1	-0.886437	6.10058	0.0505854	0.92839
LOC101024029	-0.845708	5.85948	0.0508088	0.930661
FAM60A	7.07052	1.42751	0.0508331	0.930661
TDRD7	3.70497	2.25936	0.0510004	0.932771
LOC103878592	6.97183	1.40124	0.0513007	0.937309
RBM28	-0.769946	6.23185	0.0513665	0.937556
NEDD4	1.18375	4.82606	0.051456	0.938235
LOC100999515	0.987507	5.1847	0.0515291	0.938614
UFSP1	2.27492	3.09774	0.0517169	0.941079
TSC22D2	1.0909	4.86908	0.0518329	0.941143
CDK2AP1	-0.719152	6.72352	0.0517812	0.941143
LOC101004510	-1.983	3.27053	0.0518777	0.941143
USP38	1.71866	4.1264	0.0521021	0.942355
GNAL	4.329	1.93462	0.0520323	0.942355
PLK1	0.633466	8.21294	0.0520724	0.942355
FAM32A	0.745068	6.31268	0.0524982	0.948562
GGA3	-1.26811	4.42587	0.0526714	0.950735
MACROD2	3.18659	2.51929	0.052846	0.95197
CLEC16A	1.41778	4.04226	0.0528418	0.95197
ZCCHC17	1.03526	5.33604	0.0530627	0.953005
LRWD1	-0.780743	6.0263	0.0530549	0.953005
LOC101022783	-0.717604	6.82453	0.0529939	0.953005
FAM114A1	2.33546	3.12647	0.0532581	0.954671
ESPL1	-0.75407	6.31004	0.0533684	0.954671
LOC101007970	2.83489	4.39849	0.0532655	0.954671
HBB	-0.713527	15.1826	0.053361	0.954671
TMEM14C	-0.722992	8.1021	0.0537082	0.956911
LOC101021589	1.41928	4.05832	0.053689	0.956911
LOC103885168	7.08523	1.43157	0.0537674	0.956911
LOC103877450	-0.661727	7.35628	0.0536921	0.956911
ABCA7	-1.02741	5.73731	0.0538136	0.956911
LOC101011680	-3.17038	2.37696	0.0537566	0.956911
LOC101012020	1.23716	4.78087	0.0538701	0.956967
LOC103882531	6.98186	1.37739	0.0540114	0.957357
PSMA3	-0.777367	6.18926	0.0542122	0.957357
THEM6	-7.17645	1.71048	0.054163	0.957357
IFIT5	7.3763	1.65883	0.0541692	0.957357
ACVR1B	5.10481	1.6895	0.053975	0.957357
ALS2CR12	2.90229	2.84885	0.0540645	0.957357
LOC101024501	7.01279	1.38555	0.054519	0.961158
NMD3	-1.02146	5.02916	0.0545346	0.961158
C1QC	7.20021	1.51433	0.0545954	0.961286
LOC101001720	4.94951	1.68464	0.0548117	0.963474
LOC101023435	-1.64988	3.63667	0.05493	0.963474
LOC101005561	6.99739	1.38147	0.0548555	0.963474
SLC46A1	-6.87717	1.40002	0.0549345	0.963474
LOC101007414	-0.627301	7.9732	0.0550247	0.964114
LOC101007163	2.41193	3.20941	0.055164	0.965576
ATP9B	0.94177	5.3552	0.0552158	0.965576
CNOT10	0.763711	6.39022	0.055351	0.965675
SENP1	0.964029	5.19781	0.0553057	0.965675
TRAPPC2L	1.32356	4.52066	0.0553829	0.965675
EFHD2	-1.34137	4.20385	0.0558191	0.96728
LOC103880324	6.93435	1.36518	0.0559216	0.96728
IRF2BP2	0.669262	7.76613	0.0559601	0.96728
C4H6orf62	0.742075	6.39209	0.0559252	0.96728
KIAA1211	1.13794	4.88592	0.05561	0.96728
SCLT1	2.08925	3.5538	0.0557136	0.96728
TRAM1	-0.804215	5.97316	0.0558299	0.96728
MSS51	7.02044	1.38759	0.0555412	0.96728
CLCN4	1.03761	4.93656	0.0559048	0.96728
PGD	0.886909	5.47582	0.056448	0.968644
ACAP2	0.675698	7.0373	0.0564046	0.968644
LOC101002904	6.92629	1.36315	0.0562906	0.968644
LOC103884604	2.16228	3.35931	0.0565016	0.968644
ANKRD26	1.22942	4.56102	0.0562273	0.968644
L3MBTL1	-1.24948	4.50974	0.0565249	0.968644
METTL7A	0.656522	7.09397	0.0562881	0.968644
HS1BP3	-3.95457	2.07164	0.0563159	0.968644
CPNE7	1.36271	4.88081	0.0563499	0.968644
ZNF678	-2.52141	2.82474	0.056719	0.970116
HIPK3	1.30558	4.21517	0.0566729	0.970116
SECISBP2L	0.932542	5.36201	0.0569017	0.972314
THEM4	-6.8551	1.41786	0.056968	0.972521
LOC103886465	1.59105	3.98251	0.0572242	0.973495
LOC101021155	0.678328	7.41011	0.0572421	0.973495
LOC100998022	0.813564	5.87867	0.0572211	0.973495
LOC103881163	6.93209	1.39119	0.0571372	0.973495
G6PC3	-2.94348	2.62021	0.0573919	0.975119
LOC101025418	-1.05659	5.01939	0.0575141	0.97627
SHMT2	1.13432	5.30447	0.0577757	0.977935
METTL8	-1.29975	4.45171	0.0577154	0.977935
PTBP3	0.753808	6.18946	0.0577653	0.977935
LOC103882275	2.69436	2.62852	0.0579406	0.979803
LOC101010327	1.48934	4.11512	0.0580135	0.980111
DUT	-0.589466	9.43868	0.0581261	0.980572
SREBF1	-0.923298	5.33048	0.0581501	0.980572
BPTF	0.621164	7.59215	0.0582068	0.980607
GIT2	1.62493	3.66074	0.0582805	0.980927
LOC103878704	-0.866691	6.72758	0.0585335	0.984263
SLC25A45	2.97631	2.58109	0.0586091	0.98461
LOC101021987	5.10782	1.66974	0.0586979	0.98518
SEC31B	0.844751	5.69861	0.0589755	0.988915
DDX24	-0.618036	7.67845	0.0593455	0.991001
LOC103886467	6.96063	1.34454	0.0597169	0.991001
BTRC	-0.82774	6.26494	0.0595131	0.991001
WBP1L	2.31548	3.06047	0.0595185	0.991001
HECTD4	0.673192	6.77932	0.0597203	0.991001
STRADB	0.706237	6.82426	0.0596311	0.991001
LOC103876958	1.40636	4.00626	0.0595115	0.991001
SERTAD2	0.92549	5.32237	0.0595517	0.991001
PLD6	-7.28284	1.63235	0.059818	0.991001
ARHGAP27	6.92857	1.33631	0.0593968	0.991001
MTCL1	6.92046	1.33426	0.0591809	0.991001
REEP6	-1.29397	4.30682	0.0593344	0.991001
PIK3R2	0.73737	6.50604	0.0598062	0.991001
PIGK	1.60553	3.65179	0.0602561	0.991479
SUCLG2	-0.802622	6.40723	0.0601277	0.991479
LOC101003964	-0.694853	6.76528	0.0604036	0.991479
LOC103885059	-2.13078	3.07289	0.0603642	0.991479
MAP3K1	0.644737	7.33173	0.060375	0.991479
LOC101015964	4.45544	1.89627	0.0604547	0.991479
LOC103888036	-1.45427	3.92844	0.060294	0.991479
MAGOHB	-1.12853	4.60679	0.060413	0.991479
DCAF17	-1.02053	5.16821	0.0603683	0.991479
UBXN2A	1.76427	3.73601	0.0599477	0.991479
CEP57	0.872727	5.60935	0.060052	0.991479
MDM2	1.42393	4.02741	0.0606236	0.99153
PROSER1	-6.82352	1.36133	0.0606034	0.99153
LIG4	-1.15004	4.52495	0.0605547	0.99153
NUDT16	2.33774	3.28591	0.060857	0.992841
LOC101023703	-0.991294	5.39248	0.0609251	0.992841
CSPG4	6.96856	1.3466	0.0607672	0.992841
DNASE2	1.207	4.42969	0.060905	0.992841
LOC100997371	-0.826513	5.70688	0.0610014	0.993182
ULK4	3.00845	2.61802	0.0612092	0.994756
LOC100999011	1.41635	4.96098	0.0612644	0.994756
PECAM1	6.89587	1.32811	0.0612633	0.994756
SLC30A7	1.35048	4.27459	0.0617572	0.995798
TRIM4	-1.01607	4.96722	0.062054	0.995798
TMEM14B	-0.633296	8.24289	0.0619658	0.995798
GLO1	-0.717546	6.49859	0.061571	0.995798
LOC101022082	-0.933196	5.20843	0.0616666	0.995798
KIAA0247	0.782642	6.06481	0.0619413	0.995798
LOC103887632	4.91329	1.63293	0.062242	0.995798
CD9	2.87918	2.87494	0.0616921	0.995798
SLC38A2	0.672119	6.9752	0.0622207	0.995798
LOC101018732	1.84352	3.35682	0.0618261	0.995798
POLR1A	-0.9732	5.16906	0.0623391	0.995798
TMEM182	6.87089	1.32196	0.0623337	0.995798
LOC101003914	-0.919607	5.33921	0.0618817	0.995798
METTL12	-0.745766	6.13399	0.0623831	0.995798
LOC103877705	7.2943	1.58926	0.0622389	0.995798
RDX	0.799948	5.8164	0.0619863	0.995798
LOC101022171	-1.89553	3.35448	0.0621909	0.995798
GEMIN4	1.3073	4.35847	0.0616095	0.995798
LOC101014313	2.4872	3.07379	0.0614629	0.995798
LRPAP1	0.567439	3.11756	0.617649	1
RGS12	0.497976	4.01327	0.526476	1
HTT	0.233724	5.75403	0.603244	1
LOC101009128	-0.216875	2.39657	0.923438	1
GRK4	0.629975	5.65681	0.160214	1
NOP14	-0.3612	5.85695	0.403265	1
MFSD10	-0.214305	5.587	0.660186	1
ADD1	0.216879	7.54118	0.510786	1
SH3BP2	-0.976444	3.07438	0.375461	1
TNIP2	0.274037	5.62014	0.637641	1
FAM193A	-0.00705306	5.57435	1	1
RNF4	5.35139	0.240325	0.283307	1
LOC103881944	-0.543536	2.61739	0.702106	1
HAUS3	-0.217038	5.8961	0.606238	1
POLN	-2.36881	-0.690346	1	1
NAT8L	0	-0.861636	1	1
LOC101010513	0.515655	6.45547	0.166452	1
NELFA	0.146191	6.48579	0.702177	1
TRNAY-GUA	5.17954	0.150839	0.302297	1
WHSC1	0.428405	9.21689	0.170145	1
LOC103882237	0.148066	2.13112	0.964419	1
LOC101014207	1.13864	3.9357	0.145787	1
FGFR3	-0.516748	1.40233	0.86249	1
TACC3	-0.272476	7.89011	0.422947	1
TMEM129	-2.18105	-0.694277	1	1
SLBP	-0.0816813	7.90303	0.803392	1
FAM53A	0.214492	4.25762	0.793697	1
UVSSA	-0.0168876	2.34395	1	1
MAEA	0.0641222	6.90046	0.858536	1
LOC103882765	-0.515978	2.48084	0.773427	1
LOC103882894	6.02616	0.626483	0.264445	1
LOC103882913	-4.43677	-0.0687622	0.489119	1
CTBP1	0.0323236	8.35954	0.920225	1
SPON2	5.17672	0.223474	0.361508	1
LOC103883179	-6.19182	0.79839	0.191525	1
FGFRL1	0	-0.861636	1	1
IDUA	-0.502348	3.95254	0.512556	1
SLC26A1	-1.23081	2.92997	0.298713	1
DGKQ	0.113236	1.61557	1	1
TMEM175	-0.0332201	4.9969	0.963992	1
GAK	-0.397735	5.99648	0.324899	1
PCGF3	-0.385986	5.29405	0.452653	1
MYL5	1.31823	0.231645	0.819383	1
PIGG	0.640276	2.97249	0.600443	1
LOC101026711	-3.89096	-0.286562	0.611067	1
LOC103884238	2.45515	-0.689384	1	1
LOC100997376	1.48642	1.81837	0.511546	1
ZNF595	-2.36881	-0.690346	1	1
LOC100999859	-2.21139	1.78429	0.408064	1
LOC101000541	-0.358994	2.87745	0.77105	1
RNF223	3.32925	-0.535101	0.740711	1
C1H1orf159	0.35532	3.34934	0.72679	1
TNFRSF18	0	-0.861636	1	1
SDF4	-0.31063	5.93548	0.522061	1
B3GALT6	0.207153	5.20819	0.687033	1
FAM132A	3.32925	-0.535101	0.740711	1
UBE2J2	0.353822	5.85422	0.413975	1
ACAP3	0.9652	4.21764	0.190176	1
PUSL1	-0.586963	3.02889	0.609012	1
CPSF3L	-0.0641392	3.9131	0.956039	1
CPTP	0.198877	2.24986	0.927571	1
DVL1	-0.260795	6.64869	0.474193	1
AURKAIP1	-0.374936	6.15862	0.346074	1
CCNL2	0.161934	6.60051	0.667419	1
LOC101011345	4.26474	-0.267645	0.474087	1
MRPL20	-0.445161	7.54724	0.177623	1
ANKRD65	-5.59058	0.399711	0.320429	1
LOC101012756	1.34836	3.18863	0.246681	1
ATAD3B	-0.376211	2.50336	0.800811	1
LOC103885873	-0.188831	6.44353	0.662493	1
SSU72	0.00507095	6.91394	0.996238	1
C1H1orf233	0.161248	1.96216	0.972093	1
MIB2	0.411184	2.52223	0.770907	1
MMP23B	-5.88772	0.745869	0.266714	1
CDK11B	0.30155	7.13945	0.385555	1
LOC103886161	0.840129	2.49919	0.549035	1
LOC101016103	-0.423146	5.40542	0.370845	1
GNB1	-0.0300328	6.91859	0.937944	1
LOC103886527	1.82275	1.71	0.390422	1
LOC101020735	-0.769861	0.4412	0.886281	1
LOC101021061	2.68178	1.42039	0.297908	1
LOC103886864	2.31933	-0.69198	1	1
SKI	-0.280834	6.70426	0.443312	1
LOC103887368	0.29905	1.82192	0.915261	1
RER1	-0.0231014	5.36282	0.969632	1
PEX10	1.13513	3.93049	0.147052	1
PANK4	-0.058805	3.47638	0.966434	1
TNFRSF14	-0.286063	7.20002	0.481168	1
FAM213B	0.0964876	3.94983	0.912081	1
TP73	0	-0.861636	1	1
LRRC47	-0.474006	6.52577	0.206815	1
CEP104	-0.472426	3.43708	0.609839	1
DFFB	-1.06584	2.27798	0.515947	1
C1H1orf174	-0.811251	5.33498	0.104266	1
LOC101004134	-2.53911	0.289635	0.562363	1
NPHP4	1.65268	2.25181	0.371357	1
KCNAB2	1.1257	2.37257	0.514694	1
CHD5	2.31933	-0.69198	1	1
RPL22	-0.30626	9.63638	0.330032	1
ICMT	-0.613939	4.36121	0.349716	1
ACOT7	-1.65418	2.9679	0.157729	1
PLEKHG5	-5.71098	0.629179	0.284077	1
LOC101012052	-0.75715	2.57135	0.587922	1
LOC101015863	-0.481704	4.10365	0.509537	1
ZBTB48	0.0420172	2.97788	1	1
KLHL21	-0.085548	5.38988	0.863177	1
PHF13	0.061709	4.48787	0.928723	1
THAP3	0.303587	4.15837	0.688464	1
DNAJC11	-0.0837052	5.10338	0.885554	1
LOC101015506	-0.612231	4.73834	0.283867	1
LOC101016474	-0.145081	4.86171	0.806667	1
CAMTA1	2.58352	2.29327	0.115549	1
VAMP3	-0.15531	4.16875	0.827344	1
LOC103877497	2.31933	-0.69198	1	1
PER3	1.32194	2.69502	0.378386	1
TNFRSF9	0	-0.861636	1	1
LOC101020480	3.87125	-0.395365	0.611067	1
PARK7	-0.337155	6.57989	0.385388	1
ERRFI1	-2.36881	-0.690346	1	1
RERE	1.13755	4.49223	0.0790529	1
ENO1	-2.03366	0.733182	0.531065	1
LOC101026355	-1.21052	2.95238	0.301507	1
GPR157	4.40974	-0.16003	0.436874	1
LOC103878097	0	-0.861636	1	1
H6PD	2.49148	2.55163	0.202825	1
SPSB1	2.31933	-0.69198	1	1
LOC103878268	-0.87459	0.478294	0.869576	1
SLC25A33	-0.100079	4.69724	0.874965	1
TMEM201	-0.0513219	4.52395	0.948227	1
CLSTN1	0.147646	6.04942	0.714338	1
CTNNBIP1	0.751568	4.91283	0.190503	1
LZIC	0.439834	5.01715	0.434293	1
NMNAT1	3.15555	-0.540245	0.740711	1
RBP7	0	-0.861636	1	1
LOC101005184	-1.46199	3.3779	0.152516	1
UBE4B	-0.815322	5.05258	0.126355	1
LOC101005880	1.3867	1.24516	0.598831	1
LOC101006453	5.96358	0.617219	0.197694	1
LOC101010404	-0.663659	2.02236	0.724527	1
LOC101008189	0.887418	5.03452	0.109993	1
CORT	-2.89369	1.6688	0.180413	1
DFFA	1.78963	2.48792	0.22039	1
PEX14	0.00437798	2.37942	1	1
LOC103878866	-0.951087	0.297245	0.830373	1
TARDBP	0.240597	8.88065	0.447782	1
SRM	-0.73016	5.83994	0.111676	1
EXOSC10	-0.333379	6.00523	0.459341	1
MTOR	0.522046	5.32026	0.330915	1
UBIAD1	-0.263887	4.67376	0.667347	1
FBXO44	-5.42557	0.317059	0.298779	1
FBXO6	-1.18826	1.32567	0.722552	1
MAD2L2	-0.500644	6.20768	0.221116	1
AGTRAP	0.469052	5.48451	0.338333	1
MTHFR	1.06285	1.84819	0.615174	1
CLCN6	0.0235159	4.26126	0.987993	1
LOC101023428	-3.23836	-0.537009	0.740711	1
KIAA2013	-0.0449696	7.53401	0.892606	1
PLOD1	0	-0.861636	1	1
MFN2	-0.164402	6.04253	0.687259	1
LOC101022010	4.98457	0.0556671	0.32494	1
MIIP	0.441415	5.21953	0.411908	1
TNFRSF8	0.233599	2.69618	0.873678	1
TNFRSF1B	0.0756393	3.6742	0.95457	1
VPS13D	0.0615273	7.57029	0.853974	1
DHRS3	0.379914	5.92285	0.373585	1
LOC100998999	0.830852	0.3046	0.844228	1
LOC101002860	0.626874	-0.160648	1	1
PRDM2	-0.537966	5.2512	0.281367	1
KAZN	-0.75632	1.26193	0.799824	1
LOC103880808	1.04631	0.310156	0.816393	1
CTRC	0	-0.861636	1	1
CASP9	-0.083386	2.89035	0.963559	1
DNAJC16	0.25973	4.30793	0.726285	1
AGMAT	-0.33769	0.537482	1	1
PLEKHM2	-0.177463	6.71123	0.634166	1
SLC25A34	0	-0.861636	1	1
LOC101012883	0.136842	3.21751	0.907868	1
LOC103881833	0.234121	2.31678	0.902373	1
SPEN	0.392454	7.19842	0.254737	1
ZBTB17	-0.960197	3.93549	0.229441	1
ARHGEF19	0.768753	3.35814	0.422239	1
RSG1	1.99289	1.00949	0.510882	1
FBXO42	-0.464003	4.60315	0.489904	1
SZRD1	-0.170919	5.69147	0.704722	1
NECAP2	-0.158558	7.56764	0.633264	1
NBPF1	-0.232961	5.1157	0.667597	1
LOC103881902	6.46849	0.971314	0.119584	1
TRNAN-GUU	4.16882	0.921902	0.250188	1
TRNAE-UUC	-2.36881	-0.690346	1	1
TRNAG-CCC	-0.522679	2.14089	0.759071	1
CROCC	-0.0901076	4.6317	0.906947	1
MFAP2	-0.488084	5.76863	0.311537	1
ATP13A2	-0.740618	3.20341	0.476425	1
SDHB	-0.334834	5.75225	0.447767	1
PADI2	2.45515	-0.689384	1	1
PADI3	-0.677795	-0.40748	1	1
RCC2	0.0243531	10.1248	0.939861	1
ARHGEF10L	5.41774	0.315208	0.271741	1
LOC103882032	2.31933	-0.69198	1	1
ALDH4A1	-4.42228	1.3572	0.125667	1
IFFO2	0.268803	1.6778	0.918269	1
UBR4	0.450659	8.4991	0.158451	1
EMC1	-0.303572	4.9859	0.577119	1
MRTO4	-0.561942	4.93905	0.323402	1
AKR7A2	2.38551	2.68161	0.124418	1
PQLC2	6.72461	1.13387	0.110657	1
CAPZB	0.592356	7.82381	0.0693225	1
LOC103882058	3.67974	-0.403007	0.611067	1
LOC103882056	2.63437	1.69174	0.254004	1
MINOS1	-0.495361	7.20213	0.165186	1
LOC103882066	0.0838021	5.4186	0.863182	1
LOC101013845	0.392894	5.05231	0.490774	1
HTR6	0	-0.861636	1	1
TMCO4	-2.54167	2.50316	0.10298	1
OTUD3	-0.0768949	3.94912	0.927859	1
UBXN10	5.23307	0.155721	0.376923	1
CAMK2N1	-0.657012	0.667533	0.905119	1
MUL1	0.583744	3.1319	0.617015	1
LOC101026963	-2.36881	-0.690346	1	1
PINK1	0.111608	4.53428	0.875646	1
DDOST	-0.0542376	9.90585	0.861143	1
HP1BP3	0.396501	6.38646	0.335979	1
LOC101000299	-0.471833	2.35979	0.778258	1
RAP1GAP	-2.18105	-0.694277	1	1
USP48	0.0988243	8.08461	0.758776	1
HSPG2	4.36463	-0.162524	0.48623	1
LOC103882166	-1.45796	0.972093	0.711664	1
LOC101005775	0.191021	5.00137	0.725542	1
LOC101009801	-0.696076	4.74403	0.238048	1
C1QA	3.93957	0.841254	0.277629	1
C1QB	6.47957	0.973511	0.121293	1
EPHB2	2.45515	-0.689384	1	1
KDM1A	0.153972	6.88615	0.684992	1
LUZP1	1.26116	1.70891	0.55549	1
LOC101012407	2.45515	-0.689384	1	1
LOC103882269	0.867716	2.4234	0.630148	1
HNRNPR	-0.125589	8.97876	0.692864	1
ZNF436	-0.713713	3.20654	0.501451	1
LOC101015288	0	-0.861636	1	1
LOC101023069	2.31933	-0.69198	1	1
ASAP3	-0.116079	1.70129	1	1
E2F2	0.146778	7.85058	0.672786	1
ID3	-1.57175	-0.171236	0.856327	1
RPL11	-0.180991	8.36931	0.568393	1
TCEB3	-0.296687	5.76369	0.50131	1
PITHD1	-0.0189454	7.085	0.960007	1
LYPLA2	0.0819166	7.33229	0.817492	1
GALE	0.224762	3.2237	0.844819	1
HMGCL	-0.329885	4.00743	0.659484	1
FUCA1	0.807904	4.07655	0.26643	1
LOC101024482	-1.64733	3.06527	0.197828	1
PNRC2	-0.301366	7.3052	0.377063	1
SRSF10	0.254488	7.12245	0.458522	1
NIPAL3	-0.235925	4.98992	0.669453	1
NCMAP	4.16655	-0.272699	0.530346	1
SRRM1	-0.248505	8.39297	0.439625	1
RUNX3	-1.45796	0.972093	0.711664	1
SYF2	0.132039	6.35166	0.757593	1
RSRP1	-0.629654	7.27413	0.0758685	1
LOC103882495	-0.319006	1.42302	0.938992	1
LOC103882491	5.12618	0.14597	0.317039	1
TMEM50A	-0.725113	4.14994	0.301781	1
LOC101000761	-0.461427	6.86668	0.237103	1
TMEM57	0.39689	6.10247	0.325771	1
LDLRAP1	-0.571338	5.74157	0.189409	1
MAN1C1	6.02616	0.626483	0.264445	1
SEPN1	0.28169	3.10103	0.816204	1
MTFR1L	-0.244082	4.56812	0.69664	1
AUNIP	-0.834439	4.3968	0.210226	1
LOC101007841	4.124	1.06045	0.19423	1
PAFAH2	-6.43547	1.13333	0.15915	1
LOC101008193	-0.221786	7.06918	0.525157	1
LOC101009130	-0.636341	1.58689	0.801867	1
TRIM63	4.36463	-0.162524	0.48623	1
LOC101010767	0.127709	5.90393	0.768904	1
PDIK1L	-0.0902979	3.80959	0.92532	1
FAM110D	-0.281083	3.96269	0.745295	1
ZNF593	-0.576347	5.14758	0.256265	1
LOC101019901	3.67974	-0.403007	0.611067	1
CEP85	0.416376	6.66221	0.247439	1
LOC101017293	4.82894	-0.0410057	0.425179	1
SH3BGRL3	-0.208382	2.84831	0.878729	1
UBXN11	0.276226	1.56667	0.93556	1
LOC103882649	0.409238	1.30636	0.916143	1
LOC101016961	-0.283768	9.49682	0.488281	1
LIN28A	3.32925	-0.535101	0.740711	1
DHDDS	-0.0549106	10.5347	0.85905	1
LOC101018731	-0.390531	2.18761	0.823591	1
RPS6KA1	-0.244794	8.78496	0.441863	1
LOC103882770	6.08786	0.780158	0.192007	1
ARID1A	0.559729	6.80873	0.133885	1
PIGV	0.985593	4.84836	0.0763629	1
SFN	-2.18105	-0.694277	1	1
GPN2	1.06191	2.10504	0.545696	1
GPATCH3	0.555268	3.69536	0.494968	1
NUDC	-0.182832	7.59942	0.577324	1
KDF1	-2.18105	-0.694277	1	1
LOC103882754	2.31933	-0.69198	1	1
LOC101024016	-4.73638	-0.0465487	0.456428	1
LOC101025074	-0.298219	8.13254	0.35724	1
SLC9A1	-0.447284	2.92264	0.775431	1
LOC101026480	-0.718568	1.97101	0.718349	1
WDTC1	-0.450897	5.42574	0.349633	1
TMEM222	1.35787	4.01869	0.0653544	1
LOC103882785	-0.234245	3.64536	0.805503	1
SYTL1	4.61437	-0.0558684	0.444321	1
MAP3K6	2.36176	0.914632	0.452833	1
WASF2	0.142911	7.48825	0.67031	1
AHDC1	-0.817726	4.66267	0.190369	1
LOC103882836	5.86696	0.603389	0.205143	1
FGR	5.68348	0.409477	0.308161	1
FAM76A	0.275901	5.03981	0.60856	1
LOC103882847	4.61437	-0.0558684	0.444321	1
LOC101003095	1.06294	-0.402704	1	1
STX12	-0.623321	3.81329	0.439229	1
PPP1R8	-0.439211	6.47747	0.250534	1
THEMIS2	-3.40054	1.75838	0.13096	1
XKR8	-1.81198	0.441846	0.680359	1
EYA3	-0.015135	6.13594	0.977384	1
LOC101008551	1.2639	0.326881	0.781339	1
LOC101008893	-0.35571	6.08167	0.40253	1
ATPIF1	0.464013	6.93157	0.193416	1
SESN2	-0.11798	4.51628	0.847652	1
MED18	-0.518307	4.26352	0.440748	1
PHACTR4	-0.303641	3.21664	0.78623	1
LOC103882924	5.93199	0.6126	0.193589	1
LOC103882919	0.999531	4.84113	0.100989	1
RCC1	0.650601	8.85855	0.0757366	1
TRNAU1AP	-0.172253	5.10681	0.752833	1
LOC103882945	-0.0720776	5.80358	0.885955	1
LOC101013261	1.24527	3.0075	0.291853	1
RAB42	6.412	0.960356	0.121596	1
LOC101012531	0.0129333	4.43723	1	1
LOC101013986	0.640253	1.8603	0.756709	1
LOC103882972	0.41401	3.6653	0.622057	1
GMEB1	0.451675	4.19707	0.518243	1
YTHDF2	0.298447	6.09642	0.472599	1
LOC103883004	-0.373251	3.64421	0.690917	1
LOC101015752	0.452411	5.27657	0.393679	1
LOC101015045	-2.36881	-0.690346	1	1
EPB41	0.564464	9.30555	0.0752289	1
SRSF4	0.196973	7.94274	0.542089	1
MECR	-0.246366	3.70455	0.776433	1
LOC103883025	1.25446	1.96326	0.610775	1
PTPRU	-0.677795	-0.40748	1	1
LAPTM5	2.31933	-0.69198	1	1
SDC3	-2.18105	-0.694277	1	1
LOC103883080	0	-0.861636	1	1
PUM1	0.593424	7.24664	0.0901665	1
SNRNP40	-0.29142	6.07836	0.470571	1
LOC101023790	3.65192	1.40173	0.173009	1
LOC101026359	0	-0.861636	1	1
LOC100999736	0.110261	4.94097	0.864172	1
PEF1	-0.317086	4.73279	0.593874	1
BAI2	-2.18105	-0.694277	1	1
PTP4A2	0.267092	9.56816	0.395091	1
KHDRBS1	0.355053	8.26808	0.282495	1
TMEM39B	-0.356269	4.09409	0.628925	1
KPNA6	-1.05318	4.72856	0.0708064	1
TXLNA	0.193232	6.26712	0.635409	1
CCDC28B	-0.235188	4.81051	0.69183	1
IQCC	-1.54902	2.65178	0.26796	1
DCDC2B	2.45749	0.059673	0.605796	1
TMEM234	0.0450482	1.6582	1	1
EIF3I	-0.695914	5.73194	0.110068	1
FAM167B	2.45515	-0.689384	1	1
LOC103883278	2.54025	1.02117	0.404514	1
LOC101010160	-0.267562	8.49539	0.401119	1
MARCKSL1	2.31933	-0.69198	1	1
FAM229A	-0.543783	1.42391	0.819089	1
BSDC1	0.109764	7.80312	0.738814	1
ZBTB8A	0	-0.861636	1	1
ZBTB8OS	-0.812168	2.58912	0.582911	1
RBBP4	-0.366566	7.92204	0.255865	1
KIAA1522	5.81948	0.543569	0.206028	1
YARS	0.484603	6.7597	0.186571	1
S100PBP	-0.195591	6.07781	0.644325	1
RNF19B	0.524452	2.69806	0.701596	1
LOC101016349	-0.270342	5.86545	0.521272	1
AK2	-0.18367	5.52556	0.69794	1
TRIM62	0	-0.861636	1	1
ZNF362	5.20587	0.153279	0.31474	1
PHC2	-0.312154	6.11061	0.443272	1
ZSCAN20	0.259409	0.300177	1	1
LOC101022012	-0.0494797	-0.538628	1	1
GJA4	5.39936	0.245164	0.358016	1
SMIM12	0	-0.861636	1	1
LOC103883539	-0.507034	3.82197	0.52636	1
LOC100999138	0.207833	9.23604	0.506258	1
ZMYM6NB	-0.497844	1.51437	0.849442	1
ZMYM6	0.521216	3.11154	0.635695	1
ZMYM1	0.68156	2.31213	0.670175	1
SFPQ	0.164092	9.17891	0.598462	1
ZMYM4	0.639228	5.27554	0.200499	1
LOC103883564	0.648501	2.74198	0.636333	1
KIAA0319L	0.342856	3.77661	0.709716	1
NCDN	1.79904	1.11268	0.523237	1
TFAP2E	-5.88772	0.745869	0.266714	1
PSMB2	0.346681	6.87785	0.342643	1
CLSPN	-0.344282	7.08688	0.353835	1
AGO1	-0.676549	2.36925	0.671066	1
AGO3	1.73686	1.56277	0.436657	1
LOC103883594	-1.20206	1.59526	0.659535	1
LOC101005776	4.57462	-0.150023	0.457118	1
TEKT2	3.15555	-0.540245	0.740711	1
ADPRHL2	0.703093	4.16478	0.312871	1
TRAPPC3	-0.696929	5.7347	0.121549	1
MAP7D1	-2.13925	2.99206	0.0815001	1
THRAP3	-0.202737	8.25128	0.531868	1
EVA1B	4.57462	-0.150023	0.457118	1
STK40	1.17606	3.67993	0.274479	1
LSM10	-0.600547	4.45926	0.355613	1
MRPS15	-0.351211	4.57485	0.582376	1
CSF3R	2.45515	-0.689384	1	1
LOC101012532	-0.20976	2.19966	0.903042	1
ZC3H12A	0.548194	2.62133	0.723651	1
MEAF6	0.333968	5.31385	0.500662	1
SNIP1	1.01312	4.51682	0.145875	1
LOC103883669	1.21726	0.0513814	0.803645	1
LOC101022363	1.81407	1.54922	0.477063	1
GNL2	0.467521	5.22947	0.360363	1
C1H1orf109	-0.0692817	1.45623	1	1
CDCA8	0.0562892	7.55899	0.873406	1
EPHA10	4.06289	-0.27774	0.530346	1
YRDC	-6.43547	1.13333	0.15915	1
C1H1orf122	-0.919549	4.35049	0.159545	1
MTF1	0.0977146	5.55248	0.834046	1
INPP5B	-0.982006	3.93568	0.19325	1
SF3A3	0.0539185	7.28277	0.879431	1
FHL3	3.15555	-0.540245	0.740711	1
UTP11L	0.262285	5.25491	0.603111	1
POU3F1	-4.91575	0.126703	0.349006	1
LOC101023791	-0.367253	7.06751	0.291185	1
LOC101023434	0.362424	4.42053	0.577819	1
RRAGC	0.143307	5.51175	0.765939	1
MYCBP	-0.286351	5.71802	0.518469	1
LOC103883746	0	-0.861636	1	1
LOC103883770	3.87125	-0.395365	0.611067	1
PABPC4	0.110513	7.63416	0.742357	1
PPIE	-0.0654198	5.9513	0.88418	1
LOC103883822	0.13828	-0.542512	1	1
TRIT1	0.336124	3.80884	0.69064	1
MFSD2A	2.45515	-0.689384	1	1
CAP1	0.419279	5.51945	0.37258	1
PPT1	0.106564	6.74807	0.780904	1
LOC101005650	2.31933	-0.69198	1	1
RLF	-0.103554	6.91068	0.771565	1
TMCO2	0	-0.861636	1	1
ZMPSTE24	-0.348841	5.25458	0.48468	1
LOC101007713	0.345413	5.53782	0.467892	1
ZFP69B	5.39936	0.245164	0.358016	1
ZFP69	7.01841	1.48819	0.0786901	1
EXO5	-1.38078	0.959225	0.691287	1
ZNF684	-1.80989	1.40787	0.549875	1
LOC101009571	2.45515	-0.689384	1	1
RIMS3	-1.57175	-0.171236	0.856327	1
LOC103883977	0	-0.861636	1	1
LOC101014215	5.87025	0.550559	0.213668	1
NFYC	0.615404	5.05649	0.269447	1
KCNQ4	-2.43046	2.10607	0.231144	1
CITED4	4.16655	-0.272699	0.530346	1
LOC101014567	-0.326684	6.44775	0.404111	1
CTPS1	-0.0760114	5.4528	0.883276	1
LOC101013501	-1.37305	2.26405	0.399744	1
FOXO6	-2.18105	-0.694277	1	1
LOC103884048	3.244	-0.537675	0.740711	1
LOC101016841	-4.18919	-0.173409	0.544291	1
FOXJ3	-0.132739	4.66964	0.843074	1
RIMKLA	0	-0.861636	1	1
PPCS	-0.0481082	4.88602	0.940228	1
CCDC30	-6.04532	0.853439	0.233611	1
LOC103884101	0	-0.861636	1	1
LOC101020485	-0.120794	5.41996	0.800431	1
PPIH	-0.380018	7.41415	0.252242	1
YBX1	-0.256167	9.18356	0.42326	1
LEPRE1	-1.09621	2.87264	0.382591	1
C1H1orf50	0.0837257	3.38312	0.954361	1
LOC101023793	-0.201866	5.27163	0.696906	1
CCDC23	0	-0.861636	1	1
LOC101026019	0.245512	7.83438	0.480086	1
ZNF691	2.69637	0.785181	0.433436	1
LOC103884187	-0.677795	-0.40748	1	1
SLC2A1	2.86592	0.15116	0.567724	1
LOC100997022	-0.226769	10.2042	0.46571	1
EBNA1BP2	-0.112906	6.65163	0.765104	1
CDC20	0.400172	7.01173	0.306035	1
ELOVL1	-0.215906	6.95862	0.540521	1
LOC103884269	-1.59479	3.12849	0.158263	1
LOC101002749	-0.570963	4.8498	0.30672	1
SZT2	-0.710523	2.6289	0.589763	1
HYI	0	-0.861636	1	1
LOC103884274	4.26474	-0.267645	0.474087	1
KDM4A	-0.69002	2.97688	0.575149	1
LOC103884354	-0.230693	2.44559	0.891636	1
ST3GAL3	-0.730421	1.81383	0.730267	1
LOC103884422	3.15555	-0.540245	0.740711	1
LOC101014804	0	-0.861636	1	1
IPO13	-1.3002	1.74049	0.510994	1
DPH2	-0.717435	4.35839	0.297779	1
ATP6V0B	-0.214837	5.15088	0.674186	1
B4GALT2	-0.483272	5.11795	0.376332	1
CCDC24	4.26474	-0.267645	0.474087	1
SLC6A9	0.159265	5.04447	0.794845	1
DMAP1	0.143309	4.43055	0.818937	1
ERI3	-2.21794	1.15835	0.448863	1
LOC103875547	3.15555	-0.540245	0.740711	1
LOC101018843	0.130806	8.28271	0.68459	1
TMEM53	-0.236918	1.27903	0.972201	1
KIF2C	-0.0066991	7.02342	0.99017	1
RPS8	-0.160826	11.634	0.614307	1
PLK3	-0.322105	2.4685	0.884831	1
TCTEX1D4	-0.552622	0.763793	0.901506	1
BTBD19	3.87125	-0.395365	0.611067	1
LOC103884567	0	-0.861636	1	1
LOC101023076	-0.034087	5.02046	0.961331	1
LOC101024146	0.200112	5.17121	0.691408	1
LOC101024487	4.82714	0.04341	0.411205	1
HECTD3	-0.823352	3.97889	0.265772	1
UROD	-0.2852	8.39304	0.418468	1
ZSWIM5	1.62231	0.881421	0.610008	1
HPDL	-0.977009	2.47454	0.564473	1
MUTYH	-0.177489	4.4862	0.775699	1
TOE1	1.2412	3.85645	0.117308	1
TESK2	0.168474	2.41213	0.930671	1
LOC103884623	0.618788	1.20059	0.839299	1
MMACHC	3.32925	-0.535101	0.740711	1
AKR1A1	0.394838	3.82525	0.640107	1
NASP	0.0644143	9.56537	0.837488	1
CCDC17	-0.266306	1.61939	0.920668	1
GPBP1L1	0.290158	6.47123	0.459623	1
IPP	-0.610562	3.5198	0.531851	1
TMEM69	-0.362519	3.02239	0.764556	1
MAST2	0	-0.861636	1	1
LOC103884663	5.22963	0.228275	0.298449	1
PIK3R3	0.191955	3.70413	0.865925	1
POMGNT1	-1.08203	2.69719	0.395158	1
LURAP1	-3.23836	-0.537009	0.740711	1
RAD54L	0.255928	5.56355	0.626917	1
LOC101006001	-0.410741	5.05239	0.501641	1
NSUN4	-2.14446	1.53838	0.382574	1
LOC101007015	0.989891	4.02411	0.208303	1
MKNK1	0.966376	3.08405	0.374233	1
LOC101010771	0.639778	3.71233	0.490337	1
ATPAF1	-0.0462539	3.71966	0.968919	1
TEX38	0.0863402	-0.536056	1	1
EFCAB14	-0.174756	6.79297	0.646358	1
LOC101014098	6.53071	1.02145	0.108829	1
LOC103884854	0.00463752	4.33128	1	1
PDZK1IP1	4.36463	-0.162524	0.48623	1
LOC103884868	-1.54263	1.55853	0.53651	1
STIL	-0.0388848	3.4642	0.983654	1
CMPK1	0.205633	6.59443	0.586552	1
FOXD2	-0.0494797	-0.538628	1	1
LOC101020740	-0.115674	11.4386	0.709229	1
SPATA6	5.17672	0.223474	0.361508	1
LOC101022146	0	-0.861636	1	1
BEND5	7.01841	1.48819	0.0786901	1
LOC103884979	0	-0.861636	1	1
ELAVL4	-3.12085	-0.540897	0.740711	1
LOC103885026	-2.18105	-0.694277	1	1
LOC100997503	0.781974	3.68834	0.370654	1
LOC103885049	0	-0.861636	1	1
DMRTA2	0	-0.861636	1	1
LOC101026483	0.512487	4.96354	0.373419	1
LOC100998550	5.48353	0.322377	0.260033	1
CDKN2C	0.0975092	6.83709	0.791558	1
LOC101002285	-0.17044	0.30287	1	1
RNF11	-0.101933	-0.0512139	1	1
TTC39A	-2.1248	0.920317	0.461751	1
EPS15	-0.403047	6.58693	0.302829	1
LOC101001932	1.33241	3.64155	0.127766	1
LOC101002631	5.93199	0.6126	0.193589	1
OSBPL9	-0.159637	5.83686	0.716459	1
NRD1	-0.0506542	6.76716	0.89568	1
KTI12	0.851339	3.93066	0.256159	1
BTF3L4	0.173348	7.65156	0.59912	1
ZFYVE9	-1.99064	1.41274	0.445335	1
LOC101007716	-4.99536	0.204848	0.387896	1
LOC103885190	0.171224	1.47055	0.967907	1
CC2D1B	0.876181	1.85836	0.645911	1
ORC1	0.498732	7.02733	0.152358	1
PRPF38A	-0.265924	7.55395	0.417144	1
ZCCHC11	0.742682	5.68482	0.0952969	1
LOC101010045	-1.18696	1.59432	0.629803	1
ZYG11B	5.09892	0.143539	0.31758	1
LOC101011828	-0.534254	8.07057	0.0970802	1
ZYG11A	2.45515	-0.689384	1	1
ECHDC2	2.31933	-0.69198	1	1
SCP2	-0.341868	6.33203	0.369887	1
LOC103885217	-2.2603	0.547952	0.571154	1
PODN	5.23307	0.155721	0.376923	1
CPT2	0.560167	4.95256	0.373132	1
C1H1orf123	-0.125954	4.00753	0.892309	1
MAGOH	-0.00910817	8.69559	0.979342	1
LRP8	0.860959	5.59291	0.107219	1
LOC103885305	0.13828	-0.542512	1	1
NDC1	0.179074	6.35732	0.646797	1
YIPF1	-0.166529	3.56746	0.867403	1
HSPB11	-0.738995	4.10382	0.300672	1
LRRC42	-0.251475	6.61947	0.503201	1
TMEM59	0.221576	6.36169	0.571889	1
TCEANC2	-0.539341	3.78885	0.53713	1
LOC103885382	-3.10396	0.507054	0.439917	1
LOC101026362	-2.07856	2.55606	0.210653	1
MRPL37	-0.466185	6.85371	0.196253	1
SSBP3	-0.253363	3.64582	0.790158	1
LOC100998088	-4.64796	0.0285575	0.447541	1
LOC100999507	0.428956	0.235532	0.92479	1
LOC101005076	0.587364	4.79844	0.31566	1
PARS2	-2.4103	1.8897	0.227405	1
DHCR24	-0.917664	5.62578	0.0660976	1
TRNAK-CUU	-1.02936	2.41584	0.500122	1
USP24	0.10661	7.04833	0.760737	1
PPAP2B	1.93191	1.22157	0.490124	1
PRKAA2	0.715219	5.68515	0.176813	1
LOC101006003	2.31933	-0.69198	1	1
DAB1	-3.12085	-0.540897	0.740711	1
LOC103885497	-4.03693	-0.278996	0.530346	1
LOC101012416	-1.19334	-0.28436	0.85323	1
TACSTD2	-2.18105	-0.694277	1	1
MYSM1	-0.381772	5.16482	0.458588	1
LOC101013853	-3.69982	1.90662	0.126455	1
LOC101015869	-2.12246	0.463738	0.521969	1
LOC101017179	0.69479	5.95725	0.0939531	1
LOC103885620	-0.372664	2.72804	0.794877	1
NFIA	0.339575	9.77376	0.272617	1
TM2D1	0.800256	5.30822	0.166199	1
INADL	3.39878	0.525359	0.443461	1
LOC101026968	-0.302595	5.94443	0.468163	1
USP1	0.0523506	8.42151	0.872085	1
DOCK7	1.92109	2.6455	0.149243	1
ATG4C	0.617984	4.21828	0.395202	1
ALG6	0.662853	2.99992	0.56807	1
ITGB3BP	0.39117	6.05368	0.33076	1
EFCAB7	0.155344	1.68002	0.973335	1
PGM1	-2.92989	1.40603	0.2236	1
LOC103885715	0.378039	1.42549	0.891375	1
LOC101001113	1.69019	-0.272392	0.85323	1
JAK1	0.938709	5.00362	0.107702	1
LOC101003200	-0.333883	6.20393	0.391701	1
LOC103885777	0	-0.861636	1	1
LOC103885772	6.57741	1.10177	0.0996587	1
AK4	-0.919025	-0.399806	1	1
LEPROT	-0.353936	6.46181	0.36738	1
LEPR	0.71658	3.88645	0.457447	1
PDE4B	-0.533443	-0.155321	1	1
SGIP1	-2.99713	-0.544776	0.740711	1
TCTEX1D1	-3.23836	-0.537009	0.740711	1
WDR78	1.06948	1.15793	0.692098	1
LOC101010411	0.161015	6.04903	0.694184	1
LOC101018846	-0.279442	4.68957	0.640714	1
LOC103885872	0.118467	5.29519	0.81635	1
SLC35D1	-0.690703	4.66171	0.270225	1
C1H1orf141	0	-0.861636	1	1
LOC101012302	-2.36881	-0.690346	1	1
LOC101014572	-2.18105	-0.694277	1	1
SERBP1	-0.0647856	10.234	0.83684	1
GADD45A	0.0932986	5.93497	0.835825	1
LOC103885949	-0.878073	-0.0570793	0.887207	1
RPE65	0.63681	0.80684	0.881318	1
DEPDC1	-0.426546	6.71446	0.278875	1
LOC101020615	5.23307	0.155721	0.376923	1
LRRC40	-0.422313	4.585	0.503329	1
SRSF11	0.070602	9.2822	0.821207	1
ANKRD13C	-0.619018	4.55296	0.313592	1
HHLA3	4.06289	-0.27774	0.530346	1
LOC101023439	-0.261897	2.58418	0.868499	1
LOC101026485	-0.103125	12.8724	0.735004	1
ZRANB2	-0.277412	7.32523	0.418957	1
LOC103886055	3.87125	-0.395365	0.611067	1
LOC100998783	3.87125	-0.395365	0.611067	1
FPGT	-0.0402465	3.03934	0.981131	1
CRYZ	-0.646679	2.68708	0.620801	1
TYW3	-0.307282	3.81276	0.698342	1
LOC103886101	3.32925	-0.535101	0.740711	1
LOC101004952	2.45515	-0.689384	1	1
LOC101006464	0.513085	3.27582	0.619145	1
ACADM	-0.0673103	7.03708	0.848171	1
RABGGTB	-0.05236	5.02059	0.936871	1
ST6GALNAC3	5.32413	0.305686	0.342177	1
LOC101008672	6.72461	1.13387	0.110657	1
LOC101009244	-2.30062	0.471837	0.591495	1
LOC103886138	0.178918	0.580527	1	1
ZZZ3	-0.107396	5.06879	0.840763	1
USP33	-0.0591937	6.89237	0.874064	1
FAM73A	0.927536	3.04689	0.419345	1
LOC101013748	-0.174633	4.59363	0.785071	1
FUBP1	-0.0782294	8.63536	0.807824	1
DNAJB4	-0.376308	4.21971	0.584081	1
GIPC2	0.76319	4.04959	0.305167	1
LOC101018622	5.0451	0.0605907	0.398971	1
IFI44	1.05274	1.60962	0.711963	1
LOC101019349	5.54391	0.392873	0.251382	1
LOC101021069	-0.314957	0.75903	1	1
LOC103886254	0.513663	3.14397	0.619907	1
LOC101021793	-2.18105	-0.694277	1	1
LOC101022147	3.15555	-0.540245	0.740711	1
LOC101024966	-1.0814	1.77185	0.579287	1
LOC103886306	5.85348	0.548227	0.20977	1
LPHN2	5.66331	0.407098	0.26135	1
LOC103886278	-0.0143632	4.25209	1	1
PRKACB	-0.62353	4.11356	0.426045	1
LOC103886326	3.49877	1.10885	0.26898	1
LOC101026610	-0.160218	0.777308	1	1
SAMD13	1.55314	2.42445	0.363201	1
DNASE2B	-6.20979	0.801704	0.23617	1
RPF1	0.0343102	6.07595	0.934439	1
GNG5	0.202333	2.66335	0.89683	1
SPATA1	-0.486593	3.30709	0.629216	1
CTBS	-0.766558	0.716075	0.862385	1
LOC100999140	0.00107197	2.80927	1	1
MCOLN2	4.06289	-0.27774	0.530346	1
WDR63	5.68348	0.409477	0.308161	1
C1H1orf52	-0.691422	5.11988	0.185208	1
BCL10	0.0825568	4.94082	0.890528	1
DDAH1	-0.243735	5.35193	0.609428	1
CYR61	1.85094	-0.153461	0.734866	1
ZNHIT6	-0.763771	4.25928	0.306841	1
ODF2L	-0.177696	4.05401	0.825804	1
LOC101008069	0.368525	3.97136	0.630716	1
LOC103886470	-6.08473	0.778583	0.170782	1
SH3GLB1	-0.350595	6.3074	0.38857	1
HS2ST1	0.67092	5.19386	0.187922	1
LOC103886518	-3.51268	-0.409713	0.611067	1
LOC103886535	0.212397	2.02089	0.924118	1
PKN2	0.131151	6.42626	0.728904	1
GTF2B	-0.864532	4.47876	0.186767	1
CCBL2	0.556275	3.05656	0.626551	1
RBMXL1	1.09312	3.33298	0.379624	1
GBP3	-3.3721	0.615208	0.422561	1
GBP1	-0.863834	0.239749	0.869938	1
GBP2	5.92072	0.55757	0.277597	1
GBP6	2.31933	-0.69198	1	1
LOC101018506	0	-0.861636	1	1
LRRC8B	-1.22529	0.734773	0.768971	1
LRRC8C	0	-0.861636	1	1
LRRC8D	-0.317763	4.75914	0.633703	1
ZNF326	0.364719	6.61435	0.323387	1
ZNF644	0.187781	5.96529	0.648023	1
LOC100997028	3.1434	0.381412	0.494355	1
LOC100997386	0.0687069	6.45705	0.852998	1
LOC100998091	5.54843	0.329569	0.340061	1
LOC100998446	6.6052	1.14091	0.0973798	1
LOC101001472	0.172379	1.87244	0.972674	1
TGFBR3	0	-0.861636	1	1
LOC101006007	4.25922	0.978253	0.246126	1
BTBD8	-1.32516	0.682907	0.774885	1
SETSIP	-0.0377637	10.418	0.904422	1
KIAA1107	0.0241227	2.20712	1	1
GLMN	-1.48761	3.16448	0.236435	1
RPAP2	1.55439	2.39723	0.345958	1
GFI1	5.23307	0.155721	0.376923	1
EVI5	0.938385	4.79055	0.124894	1
LOC101008199	-0.43089	8.3103	0.225565	1
LOC103886771	0	-0.861636	1	1
RPL5	-0.44604	10.757	0.148437	1
LOC103886810	4.06289	-0.27774	0.530346	1
LOC101010049	0.563334	0.536898	0.892215	1
MTF2	0.408223	6.4594	0.272869	1
TMED5	-1.12056	3.8494	0.201698	1
LOC101011236	-0.245486	6.10068	0.555187	1
DR1	-0.13277	6.10701	0.768601	1
FNBP1L	-0.190062	2.20045	0.923983	1
LOC101014332	0.0205335	7.58253	0.952957	1
LOC103886875	3.67974	-0.403007	0.611067	1
TRNAR-UCU	-3.77922	-0.398204	0.611067	1
DNTTIP2	0.392372	5.21527	0.433775	1
GCLM	0.262561	8.80662	0.415724	1
LOC101016724	-1.12531	0.0462005	0.7845	1
LOC101017418	4.36463	-0.162524	0.48623	1
LOC103886899	0.0153715	1.38806	1	1
ARHGAP29	2.45515	-0.689384	1	1
ABCD3	-0.38096	5.59631	0.407365	1
LOC101020845	-1.55168	1.8541	0.459848	1
CNN3	-0.388569	7.73049	0.265357	1
LOC103886954	0.569706	2.03535	0.768148	1
LOC101023322	2.60069	2.20337	0.17865	1
LOC103886967	5.12618	0.14597	0.317039	1
LOC101023670	1.06817	1.44646	0.662967	1
TMEM56	0.469714	8.96119	0.149681	1
LOC103886992	0	-0.861636	1	1
RWDD3	-0.614362	4.29575	0.353709	1
LOC101025675	0.98826	3.17652	0.341159	1
LOC100997029	0.947238	1.08997	0.778205	1
LOC101026025	2.31933	-0.69198	1	1
LOC103887034	3.67974	-0.403007	0.611067	1
PTBP2	0.530328	4.27805	0.432564	1
LOC100997971	0.408442	0.867621	0.967332	1
LOC103887075	0	-0.861636	1	1
SNX7	1.02112	0.721264	0.76325	1
LOC101000306	0	-0.861636	1	1
LOC101001934	-0.130018	11.1748	0.671038	1
AGL	-0.137691	5.47903	0.77672	1
SLC35A3	1.33749	2.21158	0.476311	1
HIAT1	0.562196	4.96042	0.303614	1
SASS6	0.389062	6.51582	0.303313	1
TRMT13	1.27858	4.13477	0.0711569	1
LRRC39	-0.677422	2.80156	0.625323	1
DBT	-0.206135	4.37624	0.761711	1
RTCA	-0.451898	3.66266	0.592166	1
GPR88	5.0451	0.0605907	0.398971	1
VCAM1	2.59166	2.33993	0.156381	1
LOC101011588	-2.18105	-0.694277	1	1
EXTL2	0.77008	3.52544	0.416018	1
DPH5	0.465231	3.4419	0.623489	1
S1PR1	0.13828	-0.542512	1	1
COL11A1	0	-0.861636	1	1
RNPC3	-0.169182	4.62588	0.79124	1
LOC101017419	4.61437	-0.0558684	0.444321	1
LOC103887265	2.45515	-0.689384	1	1
LOC101019093	2.31933	-0.69198	1	1
LOC101020386	-0.142433	3.89491	0.872087	1
LOC101020967	-2.32318	0.580899	0.518181	1
LOC101021307	0.0179838	4.75524	0.990211	1
PRMT6	-6.13773	0.869414	0.159131	1
LOC101022019	-0.0494797	-0.538628	1	1
VAV3	2.20563	0.318245	0.608286	1
LOC101023671	-3.3721	0.615208	0.422561	1
FAM102B	0.218524	1.35705	0.964752	1
HENMT1	-2.67922	1.34049	0.372897	1
LOC103887417	3.22525	1.82329	0.145559	1
PRPF38B	-0.0554544	8.21763	0.865625	1
FNDC7	-1.58929	0.301099	0.683126	1
STXBP3	0.044732	5.11275	0.935492	1
LOC100999867	-6.29124	0.859226	0.218716	1
GPSM2	0.0948645	4.12573	0.904501	1
CLCC1	0.458919	4.08618	0.54355	1
LOC103887452	-0.350585	4.56174	0.5675	1
WDR47	-0.355747	3.40761	0.71446	1
TAF13	-0.331269	0.452422	1	1
TMEM167B	-0.239364	2.92503	0.864077	1
LOC103887476	4.82714	0.04341	0.411205	1
CELSR2	-0.978732	3.45014	0.306001	1
PSRC1	-0.182627	3.88044	0.86501	1
MYBPHL	2.31933	-0.69198	1	1
SORT1	-0.0488589	4.85276	0.941105	1
LOC103887509	-5.82774	0.546208	0.287487	1
PSMA5	0.00145098	5.67059	1	1
ATXN7L2	0.521807	1.67177	0.815799	1
LOC101008792	-1.30577	1.99809	0.45893	1
GNAI3	0.0832085	6.27467	0.835553	1
AMPD2	0.392533	4.62228	0.57607	1
LOC101012538	-1.36085	0.146621	0.746381	1
GSTM4	1.63682	1.97247	0.502982	1
GSTM5	-3.53995	2.14147	0.077489	1
GSTM3	-0.933621	3.83096	0.324255	1
EPS8L3	-5.59058	0.399711	0.320429	1
CSF1	0.647047	4.77436	0.277297	1
AHCYL1	0.272979	6.5586	0.496469	1
STRIP1	0.135632	5.75477	0.766844	1
KCNC4	-2.18105	-0.694277	1	1
RBM15	0.181503	7.33141	0.608874	1
LOC103887635	-0.932478	0.96278	0.775288	1
LAMTOR5	-0.963113	4.78055	0.116788	1
LOC101006467	2.87083	1.25039	0.30513	1
KCNA3	4.11542	-0.275221	0.530346	1
CD53	5.54843	0.329569	0.340061	1
LRIF1	0.452148	4.01611	0.55435	1
DRAM2	-0.671253	4.28924	0.324216	1
CEPT1	0.426088	6.09324	0.326918	1
DENND2D	-1.52055	1.24102	0.621683	1
PIFO	3.15555	-0.540245	0.740711	1
WDR77	-0.790119	2.88747	0.587037	1
ATP5F1	-0.356371	8.102	0.269083	1
ADORA3	-1.31678	0.959769	0.729291	1
RAP1A	0.0865157	7.70183	0.794095	1
LOC103887713	-2.18105	-0.694277	1	1
DDX20	-1.22372	3.81486	0.132692	1
LOC103887740	2.87177	0.790833	0.363632	1
CTTNBP2NL	4.26474	-0.267645	0.474087	1
LOC101009247	-1.07987	0.323301	0.82185	1
ST7L	3.15974	2.27491	0.0833184	1
CAPZA1	0.248472	7.41751	0.470249	1
MOV10	-0.468516	5.75343	0.302682	1
[truncated: 37,025 more rows]
